# Supplementary material for: Integrating genome‐ and transcriptome‐wide association studies to uncover the host–microbiome interactions in bovine rumen methanogenesis
Source: Imeta. 2024 Sep 3;3(5):e234. doi: 10.1002/imt2.234 (PMC11487568; doi:10.1002/imt2.234)
Supplement: Supplementary file 2 — Table S1. The results of metadata annotation of 5,974 ASVs for bacteria. Table S2. The results of metadata annotation of 3,588 ASVs for archaea. Table S3. The average relative abundance and prevalence of cattle rumen microbiota. Table S4. Functional annotation of genome‐wide genetic variants. Table S5. Heritability estimation of 317 single taxon. Table S6. Results summary of the independent loci of genome‐wide significant SNPs associated with rumen microbial taxa. Table S7.The overlapped SNPs between GWAS loci and cis‐eQTLs. Table S8. Expressability estimation of 317 single taxon. Table S9. Rumen fermentation parameters of Holstein cattle. Table S10. Correlation analysis between microbial taxa and volatile fatty acids (VFAs). Table S11. Correlation analysis between rumen genes and microbial taxa. [file IMT2-3-e234-s002.xlsx]

## Sheet: Table S1
Table S1. The results of metadata annotation of 5,974 ASVs for bacteria.
Feature ID	Taxon	Confidence
003a9570ca067b640e9b1985e8b43fd9	d__Bacteria; p__Bacteroidota; c__Bacteroidia; o__Bacteroidales; f__F082; g__F082	1
00413d4bf544ad185f3ff2e862db3024	d__Bacteria; p__Bacteroidota; c__Bacteroidia; o__Bacteroidales; f__Rikenellaceae; g__Rikenellaceae_RC9_gut_group	1
00452805f55f52f12461a15452f8a093	d__Bacteria; p__Bacteroidota; c__Bacteroidia; o__Bacteroidales; f__uncultured; g__uncultured; s__uncultured_rumen	0.999782
004e1e4c3952471a5cadb588ff154ee8	d__Bacteria; p__Firmicutes; c__Negativicutes; o__Veillonellales-Selenomonadales; f__Selenomonadaceae; g__Anaerovibrio; s__uncultured_rumen	0.75217
0050ab2470c3f6efce1ee61704facf77	d__Bacteria; p__Firmicutes; c__Clostridia; o__Oscillospirales; f__UCG-010; g__UCG-010; s__uncultured_bacterium	0.962095
0063e815b53549fd92102cf4b068c5a8	d__Bacteria; p__Bacteroidota; c__Bacteroidia; o__Bacteroidales; f__Rikenellaceae; g__Rikenellaceae_RC9_gut_group	1
0081ffa4e8f43399c6d40a303d132015	d__Bacteria; p__Bacteroidota; c__Bacteroidia; o__Bacteroidales; f__Prevotellaceae; g__Prevotella; s__uncultured_rumen	0.906106
0086b256bebc874c143b6f0d9305cc49	d__Bacteria; p__Firmicutes; c__Clostridia; o__Lachnospirales; f__Lachnospiraceae; g__Blautia; s__uncultured_rumen	0.984242
0095d402cb57dc9a89e5ac9c2fe39856	d__Bacteria; p__Firmicutes; c__Clostridia; o__Oscillospirales; f__Ruminococcaceae; g__CAG-352; s__uncultured_rumen	0.720548
00a087e8b4e11595ac3032f76270cb9f	d__Bacteria; p__Firmicutes; c__Clostridia; o__Lachnospirales; f__Lachnospiraceae; g__Lachnospiraceae_XPB1014_group	0.999935
00b5b21e48ff658df5fbb5508ac39bef	d__Bacteria; p__Bacteroidota; c__Bacteroidia; o__Bacteroidales; f__Prevotellaceae; g__Prevotellaceae_Ga6A1_group	0.997198
00bbe6f34b32afbc32d6136f461c3791	d__Bacteria; p__Bacteroidota; c__Bacteroidia; o__Bacteroidales; f__Prevotellaceae; g__Prevotellaceae_UCG-003; s__uncultured_rumen	0.788988
00d2fc37f4d64a3d74e6d76a80fc1c36	d__Bacteria; p__Bacteroidota; c__Bacteroidia; o__Bacteroidales; f__Prevotellaceae; g__Prevotellaceae_UCG-003; s__uncultured_rumen	0.754175
00d879712ba8c94872ef9a54b5a7d942	d__Bacteria; p__Bacteroidota; c__Bacteroidia; o__Bacteroidales; f__F082; g__F082	1
00df680d9da3d0e213fb1a6cf395f6b8	d__Bacteria; p__Bacteroidota; c__Bacteroidia; o__Bacteroidales; f__Rikenellaceae; g__Rikenellaceae_RC9_gut_group; s__uncultured_bacterium	0.874693
00f90c1ff849984e0c48d0f2b97ec564	d__Bacteria; p__Bacteroidota; c__Bacteroidia; o__Bacteroidales; f__Rikenellaceae; g__Rikenellaceae_RC9_gut_group; s__uncultured_bacterium	0.748535
0103df1f4e563734384265c4a3710449	d__Bacteria; p__Fibrobacterota; c__Fibrobacteria; o__Fibrobacterales; f__Fibrobacteraceae; g__Fibrobacter; s__Fibrobacter_succinogenes	0.931311
010714dd81005a319c4bec5e3389a769	d__Bacteria; p__Bacteroidota; c__Bacteroidia; o__Bacteroidales; f__Prevotellaceae; g__Prevotellaceae_UCG-004; s__uncultured_bacterium	0.999961
0129c4514b5e76d2906bf0e1ce3c04e1	d__Bacteria; p__Bacteroidota; c__Bacteroidia; o__Bacteroidales; f__Prevotellaceae; g__Prevotella; s__uncultured_rumen	0.987122
012eac5eafc9746a6969243577a20454	d__Bacteria; p__Bacteroidota; c__Bacteroidia; o__Bacteroidales; f__Rikenellaceae; g__Rikenellaceae_RC9_gut_group; s__uncultured_bacterium	0.910591
013ad245596c349067ce3116e0621c84	d__Bacteria; p__Bacteroidota; c__Bacteroidia; o__Bacteroidales; f__Prevotellaceae; g__Prevotellaceae_UCG-003; s__uncultured_rumen	0.859141
013b504c489260c4f5a931af932e672a	d__Bacteria; p__Bacteroidota; c__Bacteroidia; o__Bacteroidales; f__F082; g__F082; s__uncultured_rumen	0.770381
014c8331abc9daf0da5d745565f6aa96	d__Bacteria; p__Spirochaetota; c__Spirochaetia; o__Spirochaetales; f__Spirochaetaceae; g__Sphaerochaeta; s__uncultured_rumen	1
014e36483033eadb148903487b4738a4	d__Bacteria; p__Firmicutes; c__Negativicutes; o__Veillonellales-Selenomonadales; f__Selenomonadaceae; g__Veillonellaceae_UCG-001	1
015007a268cfa1b1274a28250deb4ffd	d__Bacteria; p__Bacteroidota; c__Bacteroidia; o__Bacteroidales; f__Prevotellaceae; g__Prevotellaceae_UCG-001	0.996574
0155355dbc2345d4e73a6dc22fce8c57	d__Bacteria; p__Bacteroidota; c__Bacteroidia; o__Bacteroidales; f__Muribaculaceae; g__Muribaculaceae; s__uncultured_rumen	1
0157ebcf6be00a46b935c29acebf960f	d__Bacteria; p__Bacteroidota; c__Bacteroidia; o__Bacteroidales; f__Rikenellaceae; g__Rikenellaceae_RC9_gut_group; s__Bacteroidales_bacterium	0.906596
015870b5c002fcfea565d8ccc6349d55	d__Bacteria; p__Firmicutes; c__Clostridia; o__Oscillospirales; f__Oscillospiraceae; g__uncultured; s__uncultured_rumen	0.750732
015a4ec7366cbb8b58f510340e15f6b8	d__Bacteria; p__Bacteroidota; c__Bacteroidia; o__Bacteroidales; f__Prevotellaceae; g__Prevotella; s__uncultured_rumen	0.99499
0161fb1ff79ade95417381c386c3310b	d__Bacteria; p__Elusimicrobiota; c__Endomicrobia; o__Endomicrobiales; f__Endomicrobiaceae; g__Endomicrobium; s__uncultured_rumen	0.999999
016792be4dc4356501366062e496702f	d__Bacteria; p__Firmicutes; c__Clostridia; o__Oscillospirales; f__Ruminococcaceae; g__Ruminococcus; s__uncultured_rumen	0.915703
019061a90c6d6d2d13e94911a03007c1	d__Bacteria; p__Firmicutes; c__Bacilli; o__Erysipelotrichales; f__Erysipelatoclostridiaceae; g__UCG-004; s__unidentified_rumen	1
01950d4d784fe685ae50d3b09ef08daa	d__Bacteria; p__Bacteroidota; c__Bacteroidia	0.999995
019b68685d60196535faf879b9c6e020	d__Bacteria; p__Bacteroidota; c__Bacteroidia; o__Bacteroidales; f__Rikenellaceae; g__Rikenellaceae_RC9_gut_group; s__uncultured_rumen	0.995143
01ac25ab4c599ebb4fd7d008464a9a9d	d__Bacteria; p__Bacteroidota; c__Bacteroidia; o__Bacteroidales; f__Rikenellaceae; g__Rikenellaceae_RC9_gut_group; s__uncultured_rumen	0.986846
01accd2895e07083e5ae7e718c22c26f	d__Bacteria; p__Bacteroidota; c__Bacteroidia; o__Bacteroidales; f__Rikenellaceae; g__Rikenellaceae_RC9_gut_group; s__uncultured_rumen	0.986876
01b7a20591710a1ea63a91ef253ec3b3	d__Bacteria; p__Bacteroidota; c__Bacteroidia; o__Bacteroidales; f__Prevotellaceae; g__Prevotella; s__Prevotella_albensis	0.999722
01c0e585d46394e93b7c2377a99ca435	d__Bacteria; p__Firmicutes; c__Clostridia; o__Lachnospirales; f__Lachnospiraceae; g__Roseburia; s__uncultured_rumen	0.793177
01dc3fa678257c9e7e829b8ed8f038b1	d__Bacteria; p__Bacteroidota; c__Bacteroidia; o__Bacteroidales; f__F082; g__F082; s__uncultured_rumen	0.984088
01eae9a03a9b1ff8b38d4ceb8b389758	d__Bacteria; p__Bacteroidota; c__Bacteroidia; o__Bacteroidales; f__Prevotellaceae; g__Prevotella; s__uncultured_rumen	0.779119
01f3808e49ebcbfd261022e444e32724	d__Bacteria; p__Bacteroidota; c__Bacteroidia; o__Bacteroidales; f__Rikenellaceae; g__Rikenellaceae_RC9_gut_group; s__uncultured_bacterium	0.932668
01fecf93c41b51da6759cd5c2ef1b1f7	d__Bacteria; p__Bacteroidota; c__Bacteroidia; o__Bacteroidales; f__Bacteroidales_RF16_group; g__Bacteroidales_RF16_group	1
020a4031191f1ea1a503586cccf597f3	d__Bacteria; p__Firmicutes; c__Clostridia; o__Lachnospirales; f__Lachnospiraceae; g__Blautia; s__uncultured_rumen	0.760066
021b3a89705ad51a5b8fe2969b1c0c8e	d__Bacteria; p__Bacteroidota; c__Bacteroidia; o__Bacteroidales; f__Muribaculaceae; g__Muribaculaceae; s__uncultured_rumen	1
024227660f8154d262f84632658e468c	d__Bacteria; p__Bacteroidota; c__Bacteroidia; o__Bacteroidales; f__Bacteroidales_BS11_gut_group; g__Bacteroidales_BS11_gut_group; s__uncultured_rumen	0.953867
025a30368a7fd7f35f0f50a9900938ae	d__Bacteria; p__Bacteroidota; c__Bacteroidia; o__Bacteroidales; f__Prevotellaceae; g__Prevotellaceae_UCG-003; s__uncultured_rumen	0.924772
0263ca5b7c9fcaac727af894b5670991	d__Bacteria; p__Bacteroidota; c__Bacteroidia; o__Bacteroidales; f__Prevotellaceae; g__Prevotella; s__uncultured_rumen	0.813451
026923a2c545dad61d0c54cd0fa9ab8d	d__Bacteria; p__Firmicutes; c__Clostridia; o__Oscillospirales; f__Oscillospiraceae; g__NK4A214_group; s__uncultured_rumen	0.89393
026da822ffdb8cf11ed3bbc77bccecda	d__Bacteria; p__Firmicutes; c__Clostridia; o__Clostridia_vadinBB60_group; f__Clostridia_vadinBB60_group; g__Clostridia_vadinBB60_group; s__uncultured_rumen	0.778369
02a31ceddabb1f34e3e8ae78de5be662	d__Bacteria; p__Bacteroidota; c__Bacteroidia; o__Bacteroidales; f__Prevotellaceae; g__Prevotella; s__uncultured_rumen	0.891457
02a9c168e8f5b7f1c5e77ac65c39d1ff	d__Bacteria; p__Bacteroidota; c__Bacteroidia; o__Bacteroidales; f__Prevotellaceae; g__Prevotella; s__uncultured_rumen	0.948524
02b19473df7c7ed6f1b335e52d3e3199	d__Bacteria; p__Bacteroidota; c__Bacteroidia; o__Bacteroidales; f__F082; g__F082; s__Bacteroidales_bacterium	0.997546
02c39b340955c50abf72d21d21040cfd	d__Bacteria; p__Firmicutes; c__Clostridia; o__Christensenellales; f__Christensenellaceae; g__Christensenellaceae_R-7_group; s__uncultured_rumen	0.747866
02c546b756e50e9e1dd82d6addb3b156	d__Bacteria; p__Bacteroidota; c__Bacteroidia; o__Bacteroidales; f__Bacteroidales_RF16_group; g__Bacteroidales_RF16_group; s__uncultured_rumen	0.937269
02cea789e2cdf7acf4f0f93475325bc7	d__Bacteria; p__Firmicutes; c__Clostridia; o__Oscillospirales; f__Ruminococcaceae; g__Ruminococcus; s__uncultured_Clostridiaceae	0.77122
02d08f44181fedeb7e8be7f9712b8e07	d__Bacteria; p__Firmicutes; c__Clostridia; o__Lachnospirales; f__Lachnospiraceae	1
02d2fdc7a9da73c790ca3e9259cafe7f	d__Bacteria; p__Bacteroidota; c__Bacteroidia; o__Bacteroidales; f__Muribaculaceae; g__Muribaculaceae; s__uncultured_rumen	0.999993
02d39e6ecd0b481074ca1ff88d810f12	d__Bacteria; p__Firmicutes; c__Bacilli; o__Erysipelotrichales; f__Erysipelatoclostridiaceae; g__UCG-004; s__unidentified_rumen	0.96557
02dc1e2a3517e3cde666f32e8cf644b2	d__Bacteria; p__Firmicutes; c__Clostridia; o__Peptostreptococcales-Tissierellales; f__Anaerovoracaceae; g__Family_XIII_AD3011_group; s__uncultured_rumen	0.998144
02e7bfb82f02278fff4121263cb9f7e5	d__Bacteria; p__Bacteroidota; c__Bacteroidia; o__Bacteroidales; f__Rikenellaceae; g__Rikenellaceae_RC9_gut_group; s__uncultured_bacterium	0.844214
02f7013b0c2562d8b70fe11652b421ef	d__Bacteria; p__Bacteroidota; c__Bacteroidia; o__Bacteroidales; f__Prevotellaceae; g__Prevotella	0.999998
032c6dd89cff022a81d02494e74cf2c1	d__Bacteria; p__Bacteroidota; c__Bacteroidia; o__Bacteroidales; f__Rikenellaceae; g__Rikenellaceae_RC9_gut_group; s__uncultured_rumen	0.991627
0337d52588266b35dfb3fe7e6aae52c2	d__Bacteria; p__Bacteroidota; c__Bacteroidia; o__Bacteroidales; f__Prevotellaceae; g__Prevotellaceae_UCG-003; s__unidentified_rumen	0.770301
03441e0f3123acd43f801f350c5e3853	d__Bacteria; p__Bacteroidota; c__Bacteroidia; o__Bacteroidales; f__F082; g__F082; s__uncultured_rumen	0.944252
0346a8f87142c36c5ce5257111405ebd	d__Bacteria; p__Bacteroidota; c__Bacteroidia; o__Bacteroidales; f__Prevotellaceae; g__Prevotella; s__uncultured_rumen	0.960262
0355a46a4b0af4662819c621b8b155e7	d__Bacteria; p__Firmicutes; c__Clostridia; o__Lachnospirales; f__Lachnospiraceae; g__uncultured; s__uncultured_rumen	0.990706
0375575dd0120e2ff69b286d73bc3737	d__Bacteria; p__Firmicutes; c__Clostridia; o__Lachnospirales; f__Lachnospiraceae	1
037fe66b062db47e289d6d9efe2f02e7	d__Bacteria; p__Bacteroidota; c__Bacteroidia; o__Bacteroidales; f__Prevotellaceae; g__Prevotella; s__uncultured_rumen	0.882662
0380d6ce37ca89905c4de5ac3f2a9469	d__Bacteria; p__Bacteroidota; c__Bacteroidia; o__Bacteroidales; f__Prevotellaceae; g__Prevotella	0.999997
0392e7915f66b3338cdef7404288e5e5	d__Bacteria; p__Bacteroidota; c__Bacteroidia; o__Bacteroidales; f__Rikenellaceae; g__Rikenellaceae_RC9_gut_group; s__uncultured_rumen	0.71759
0399a6d39af871a3adf94a3c72dc7f92	d__Bacteria; p__Fibrobacterota; c__Fibrobacteria; o__Fibrobacterales; f__Fibrobacteraceae; g__Fibrobacter; s__uncultured_rumen	0.804528
039aa2c1accb087c3d328d7d078082b3	d__Bacteria; p__Firmicutes; c__Clostridia; o__Lachnospirales; f__Lachnospiraceae; g__Butyrivibrio	0.999997
039c412fd030c1ac90edd1e5a81f3283	d__Bacteria; p__Bacteroidota; c__Bacteroidia; o__Bacteroidales; f__Muribaculaceae; g__Muribaculaceae; s__uncultured_rumen	1
039f456b30342b51ada3760355c10508	d__Bacteria; p__Firmicutes; c__Clostridia; o__Lachnospirales; f__Lachnospiraceae; g__[Eubacterium]_ruminantium_group; s__uncultured_rumen	0.856814
03b30167ada09872545ffd87075249d2	d__Bacteria; p__Bacteroidota; c__Bacteroidia; o__Bacteroidales; f__Prevotellaceae; g__Prevotella; s__uncultured_bacterium	0.783779
03ca192aa7775ee287d97596fc0bcd4d	d__Bacteria; p__Bacteroidota; c__Bacteroidia; o__Bacteroidales; f__F082; g__F082; s__uncultured_rumen	0.997872
03ce7ac9332df26fe79afcf08065c647	d__Bacteria; p__Bacteroidota; c__Bacteroidia; o__Bacteroidales; f__Prevotellaceae; g__Prevotella; s__uncultured_rumen	0.947835
03d4d5fc790f1dbfb09fa023b1ace0f9	d__Bacteria; p__Bacteroidota; c__Bacteroidia; o__Bacteroidales; f__Prevotellaceae; g__Prevotellaceae_UCG-001; s__uncultured_rumen	0.998072
03d6c7d0975ef25d4b3caad321bec334	d__Bacteria; p__Firmicutes; c__Clostridia; o__Oscillospirales; f__UCG-010; g__UCG-010; s__uncultured_rumen	0.944842
03d93daa9ca7125cbf60accff375afc0	d__Bacteria; p__Bacteroidota; c__Bacteroidia; o__Bacteroidales; f__Prevotellaceae; g__Prevotella	0.996844
03dac099c3fcda38fa5481984e850f49	d__Bacteria; p__Bacteroidota; c__Bacteroidia; o__Bacteroidales; f__Prevotellaceae; g__Prevotella; s__uncultured_rumen	0.854084
03dc437b105b684a175038e6222a6e88	d__Bacteria; p__Bacteroidota; c__Bacteroidia; o__Bacteroidales; f__Prevotellaceae; g__Prevotella; s__uncultured_rumen	0.923446
03e08e70dd4037181668bf0ed1d7acca	d__Bacteria; p__Bacteroidota; c__Bacteroidia; o__Bacteroidales; f__F082; g__F082; s__uncultured_rumen	0.936584
03e8facccf95542f9c7e968d42b6d1df	d__Bacteria; p__Firmicutes; c__Clostridia; o__Oscillospirales; f__Oscillospiraceae; g__uncultured; s__uncultured_rumen	0.999746
03f46af15d3f44c9bb86f3514a6610c4	d__Bacteria; p__Bacteroidota; c__Bacteroidia; o__Bacteroidales; f__Marinifilaceae; g__uncultured; s__uncultured_rumen	1
03fa6a91c35106ea1cef9e0ef5248572	d__Bacteria; p__Bacteroidota; c__Bacteroidia; o__Bacteroidales; f__Prevotellaceae; g__Prevotella; s__uncultured_rumen	0.863302
03fcc264ce1b6739f0c088a4c3e3d820	d__Bacteria; p__Elusimicrobiota; c__Endomicrobia; o__Endomicrobiales; f__Endomicrobiaceae; g__Endomicrobium; s__uncultured_rumen	1
03fed7e37a1749550e6a5f880eabfcf5	d__Bacteria; p__Bacteroidota; c__Bacteroidia; o__Bacteroidales; f__Prevotellaceae; g__Prevotella; s__uncultured_rumen	0.993612
0410c146a68454e29aeef8b89fc6dd81	d__Bacteria; p__Firmicutes; c__Clostridia; o__Clostridia_vadinBB60_group; f__Clostridia_vadinBB60_group; g__Clostridia_vadinBB60_group; s__uncultured_bacterium	0.996562
0411f3963e9ca49cef6cbbfbc1d3acba	d__Bacteria; p__Bacteroidota; c__Bacteroidia; o__Bacteroidales; f__Prevotellaceae; g__Prevotella; s__uncultured_rumen	0.850693
041b8db03a66335abd3fdd3da557ad57	d__Bacteria; p__Bacteroidota; c__Bacteroidia; o__Bacteroidales; f__Muribaculaceae; g__Muribaculaceae; s__uncultured_rumen	1
041d6ed4ec0c0e5a339181f1750d2277	d__Bacteria; p__Bacteroidota; c__Bacteroidia; o__Bacteroidales; f__F082; g__F082; s__bacterium_P201	0.78594
0420336c54a61bf809ae11671420eec7	d__Bacteria; p__Firmicutes; c__Clostridia; o__Lachnospirales; f__Lachnospiraceae; g__Syntrophococcus; s__uncultured_rumen	0.767133
0425aeff256995e54a24a35d335e68b2	d__Bacteria; p__Bacteroidota; c__Bacteroidia; o__Bacteroidales; f__uncultured; g__uncultured; s__uncultured_rumen	0.999963
042655e9edab4be95b4dbcf87d546077	d__Bacteria; p__Bacteroidota; c__Bacteroidia; o__Bacteroidales; f__Prevotellaceae; g__Prevotella; s__uncultured_rumen	0.9071
042d28e808d85806be7821f7cbac505e	d__Bacteria; p__Bacteroidota; c__Bacteroidia; o__Bacteroidales; f__F082; g__F082; s__uncultured_rumen	0.998862
043351abd4ec8d8296e718d855315dcb	d__Bacteria; p__Bacteroidota; c__Bacteroidia; o__Bacteroidales; f__Prevotellaceae; g__Prevotella; s__uncultured_bacterium	0.886544
043cd0720334ef2ee183696769868650	d__Bacteria; p__Bacteroidota; c__Bacteroidia; o__Bacteroidales; f__F082; g__F082	1
044c0af7e2a9b9beab9508606a8e1d53	d__Bacteria; p__Bacteroidota; c__Bacteroidia; o__Bacteroidales; f__Muribaculaceae; g__Muribaculaceae; s__uncultured_rumen	1
045903846e5271eb67a381d6dc235219	d__Bacteria; p__Bacteroidota; c__Bacteroidia; o__Bacteroidales; f__Rikenellaceae; g__Rikenellaceae_RC9_gut_group	1
04750cd853a70aea6d152fc1894bc2ff	d__Bacteria; p__Bacteroidota; c__Bacteroidia; o__Bacteroidales; f__F082; g__F082; s__uncultured_rumen	0.958731
048080c138f284c78912d5750ae708a7	d__Bacteria; p__Bacteroidota; c__Bacteroidia; o__Bacteroidales; f__F082; g__F082; s__uncultured_rumen	0.99898
0489ecc2ac698dd600eb80ec9fb5d843	d__Bacteria; p__Bacteroidota; c__Bacteroidia; o__Bacteroidales; f__Bacteroidales_RF16_group; g__Bacteroidales_RF16_group	1
048d7a18db7d7ceb982f50be3d76a501	d__Bacteria; p__Bacteroidota; c__Bacteroidia; o__Bacteroidales; f__Prevotellaceae; g__Prevotella; s__uncultured_rumen	0.990246
0493c09a6d6b60cc2712aa0fb3cbaf91	d__Bacteria; p__Firmicutes; c__Clostridia; o__Oscillospirales; f__[Eubacterium]_coprostanoligenes_group; g__[Eubacterium]_coprostanoligenes_group; s__uncultured_Ruminococcaceae	0.707726
049cba99c00b57b9711bd1e6424692a0	d__Bacteria; p__Bacteroidota; c__Bacteroidia; o__Bacteroidales; f__F082; g__F082; s__uncultured_rumen	0.758096
04b1d201826003bc4d6d711cdccc4c01	d__Bacteria; p__Bacteroidota; c__Bacteroidia; o__Bacteroidales; f__Muribaculaceae; g__Muribaculaceae; s__uncultured_rumen	1
04b458fb4884a7789c8941ab7c0dd779	d__Bacteria; p__Bacteroidota; c__Bacteroidia; o__Bacteroidales; f__F082; g__F082; s__uncultured_rumen	0.923326
04bd1d462314f6cba46e62e0f588ba3b	d__Bacteria; p__Firmicutes; c__Clostridia; o__Oscillospirales; f__Oscillospiraceae; g__NK4A214_group; s__uncultured_rumen	0.931372
04c7069b9adf6ef7e14c0f280e494f65	d__Bacteria; p__Firmicutes; c__Clostridia; o__Oscillospirales; f__[Eubacterium]_coprostanoligenes_group; g__[Eubacterium]_coprostanoligenes_group; s__uncultured_rumen	0.99424
04cbdc9ed7bb8749c879cabcce2402c7	d__Bacteria; p__Bacteroidota; c__Bacteroidia; o__Bacteroidales; f__Rikenellaceae; g__Rikenellaceae_RC9_gut_group; s__uncultured_rumen	0.718975
04dcaff1a2dc8984e9cf7a33635e55a6	d__Bacteria; p__Firmicutes; c__Clostridia; o__Clostridia_UCG-014; f__Clostridia_UCG-014; g__Clostridia_UCG-014	1
04ee18a63a68711dda69a538a616f86a	d__Bacteria; p__Bacteroidota; c__Bacteroidia; o__Bacteroidales; f__F082; g__F082; s__uncultured_rumen	0.998866
04f5e0c97c094b043ae8de94708b8167	d__Bacteria; p__Bacteroidota; c__Bacteroidia; o__Bacteroidales; f__F082; g__F082	1
04f8727f0f0bf3d0372fb0fcc78d113b	d__Bacteria; p__Bacteroidota; c__Bacteroidia; o__Bacteroidales; f__Muribaculaceae; g__Muribaculaceae; s__uncultured_rumen	0.999952
0503c432fc058e394510009c9de42682	d__Bacteria; p__Bacteroidota; c__Bacteroidia; o__Bacteroidales; f__F082; g__F082; s__uncultured_rumen	0.810112
050911999547e48b32d84de71079fbc6	d__Bacteria; p__Bacteroidota; c__Bacteroidia; o__Bacteroidales; f__F082; g__F082; s__uncultured_rumen	0.972792
051071380241bb84471375761d239202	d__Bacteria; p__Firmicutes; c__Clostridia; o__Oscillospirales; f__Ruminococcaceae; g__Ruminococcus; s__Ruminococcus_flavefaciens	0.835879
051073d34f28c8d8c6aa04b78fba1113	d__Bacteria; p__Firmicutes; c__Clostridia; o__Christensenellales; f__Christensenellaceae; g__Christensenellaceae_R-7_group; s__uncultured_rumen	0.762034
0511556f9da07b79a3c8905002ab48a6	d__Bacteria; p__Bacteroidota; c__Bacteroidia; o__Bacteroidales; f__Prevotellaceae; g__Prevotella; s__uncultured_rumen	0.93033
0512245e81df06b8d1bf960a1e98a6bb	d__Bacteria; p__Bacteroidota; c__Bacteroidia; o__Bacteroidales; f__Rikenellaceae; g__Rikenellaceae_RC9_gut_group; s__uncultured_bacterium	0.928646
052496d68748a71135704d8286fc0a48	d__Bacteria; p__Firmicutes; c__Bacilli; o__Erysipelotrichales; f__Erysipelatoclostridiaceae; g__Asteroleplasma; s__uncultured_Anaeroplasmataceae	0.997251
05251036742aa9f63b7e5efc8ba16a32	d__Bacteria; p__Bacteroidota; c__Bacteroidia; o__Bacteroidales; f__F082; g__F082	0.999989
05450e8d433c19464e551811233658b2	d__Bacteria; p__Firmicutes; c__Clostridia; o__Oscillospirales; f__UCG-010; g__UCG-010; s__uncultured_bacterium	0.713744
054abb4a7f9523aca6216f86e88dc31e	d__Bacteria; p__Firmicutes; c__Bacilli; o__Erysipelotrichales; f__Erysipelatoclostridiaceae; g__Sharpea; s__uncultured_bacterium	0.866224
0553893775a57659ac463930a7320e9f	d__Bacteria; p__Bacteroidota; c__Bacteroidia; o__Bacteroidales; f__Muribaculaceae; g__Muribaculaceae; s__uncultured_rumen	1
0558532a82b4a28b51aad95e3501c763	d__Bacteria; p__Bacteroidota; c__Bacteroidia; o__Bacteroidales; f__Bacteroidales_BS11_gut_group; g__Bacteroidales_BS11_gut_group; s__uncultured_rumen	0.973317
055d056082432300ca9669726a0c0112	d__Bacteria; p__Firmicutes; c__Clostridia; o__Lachnospirales; f__Lachnospiraceae; g__Butyrivibrio	0.999999
0564cb2229c07a031e27729d6c35dae3	d__Bacteria; p__Bacteroidota; c__Bacteroidia; o__Bacteroidales; f__Muribaculaceae; g__Muribaculaceae; s__uncultured_rumen	1
0593576ef6d74e42b4cf87e67b98c2d3	d__Bacteria; p__Bacteroidota; c__Bacteroidia; o__Bacteroidales; f__Prevotellaceae; g__Prevotellaceae_UCG-003; s__uncultured_rumen	0.98963
05a422432723dc5f8258bcce939a21f4	d__Bacteria; p__Bacteroidota; c__Bacteroidia; o__Bacteroidales; f__Prevotellaceae; g__Prevotella; s__uncultured_rumen	0.971053
05a7487e12435be534de7948d04d89f1	d__Bacteria; p__Firmicutes; c__Clostridia; o__Lachnospirales; f__Lachnospiraceae; g__Lachnospiraceae_AC2044_group	0.999999
05c4c65df1480af5b8b5b01006c5e3d8	d__Bacteria; p__Bacteroidota; c__Bacteroidia; o__Bacteroidales; f__Prevotellaceae; g__Prevotella; s__uncultured_rumen	0.839234
05ca0f112083c087efab506c2259b8d9	d__Bacteria; p__Bacteroidota; c__Bacteroidia; o__Bacteroidales; f__Prevotellaceae; g__Prevotella; s__uncultured_rumen	0.934452
05d5bb41d8555834ebdef03d329ba20b	d__Bacteria; p__Firmicutes; c__Clostridia; o__Clostridia_UCG-014; f__Clostridia_UCG-014; g__Clostridia_UCG-014	1
05d5db073c56c48a5634d4e015faf6f1	d__Bacteria; p__Firmicutes; c__Negativicutes; o__Veillonellales-Selenomonadales; f__Selenomonadaceae; g__Anaerovibrio; s__uncultured_rumen	0.944299
05d74fca27630f8073aa995b53e3e60c	d__Bacteria; p__Firmicutes; c__Clostridia; o__Oscillospirales; f__[Eubacterium]_coprostanoligenes_group; g__[Eubacterium]_coprostanoligenes_group; s__uncultured_rumen	0.99169
05decb7af53b236a5b87073a52fee3af	d__Bacteria; p__Patescibacteria; c__Saccharimonadia; o__Saccharimonadales; f__Saccharimonadaceae; g__Candidatus_Saccharimonas; s__uncultured_rumen	0.997094
05e49ca89c06b9928d931a9e6149ff5c	d__Bacteria; p__Bacteroidota; c__Bacteroidia; o__Bacteroidales; f__Muribaculaceae; g__Muribaculaceae; s__uncultured_rumen	1
05e8718cfd1b5fc0ea23d2ee13e06092	d__Bacteria; p__Bacteroidota; c__Bacteroidia; o__Bacteroidales; f__Prevotellaceae; g__Prevotella	1
05ebae0056997aa5ef85087a89adffb5	d__Bacteria; p__Bacteroidota; c__Bacteroidia; o__Bacteroidales; f__Prevotellaceae; g__Prevotella; s__uncultured_rumen	0.932294
05eef401dbdd170a285b64c787b8df36	d__Bacteria; p__Firmicutes; c__Clostridia; o__Christensenellales; f__Christensenellaceae; g__Christensenellaceae_R-7_group; s__uncultured_rumen	0.740864
05f4dc64c78048c7da3a423528d14f34	d__Bacteria; p__Firmicutes; c__Clostridia	1
05f52678846b15946d5cdf6e67556878	d__Bacteria; p__Firmicutes; c__Bacilli; o__Acholeplasmatales; f__Acholeplasmataceae; g__Anaeroplasma; s__uncultured_rumen	0.999996
05f9594b18c182c867799e7c97995683	d__Bacteria; p__Firmicutes; c__Clostridia; o__Christensenellales; f__Christensenellaceae; g__Christensenellaceae_R-7_group	0.757329
060c5d7307b7943554b33c4fb6350537	d__Bacteria; p__Fibrobacterota; c__Fibrobacteria; o__Fibrobacterales; f__Fibrobacteraceae; g__Fibrobacter; s__Fibrobacter_succinogenes	0.930323
061b427e12a4682334d0572ab4eec29d	d__Bacteria; p__Bacteroidota; c__Bacteroidia; o__Bacteroidales; f__Rikenellaceae; g__Rikenellaceae_RC9_gut_group; s__unidentified_rumen	0.999972
062835d67ddf7971b9094eca881d99b6	d__Bacteria; p__Bacteroidota; c__Bacteroidia; o__Bacteroidales; f__Rikenellaceae; g__Rikenellaceae_RC9_gut_group	0.999988
0634c9900bb8d462c7d14f8d3fec20d9	d__Bacteria; p__Bacteroidota; c__Bacteroidia; o__Bacteroidales; f__p-251-o5; g__p-251-o5	1
063ab99eaa05fe0e78b3506fb1a7990b	d__Bacteria; p__Bacteroidota; c__Bacteroidia; o__Bacteroidales; f__Rikenellaceae; g__Rikenellaceae_RC9_gut_group; s__uncultured_rumen	0.989516
063ff12fc99b58a325b36846b5c99a60	d__Bacteria; p__Bacteroidota; c__Bacteroidia; o__Bacteroidales; f__Muribaculaceae; g__Muribaculaceae; s__uncultured_rumen	1
0646ad3494d503a54e3dd6ab7c3cff8a	d__Bacteria; p__Bacteroidota; c__Bacteroidia; o__Bacteroidales; f__F082; g__F082; s__uncultured_rumen	0.988628
064a320c5f62a367eaa665e3c958a0c4	d__Bacteria; p__Bacteroidota; c__Bacteroidia; o__Bacteroidales; f__Rikenellaceae; g__Rikenellaceae_RC9_gut_group; s__uncultured_rumen	0.754696
064e1d8ee3f8869093bc547cb8d2b920	d__Bacteria; p__Bacteroidota; c__Bacteroidia; o__Bacteroidales; f__Prevotellaceae; g__Prevotella; s__uncultured_rumen	0.974344
065cde217e6b1d2cab22b455747f8b1d	d__Bacteria; p__Bacteroidota; c__Bacteroidia; o__Bacteroidales; f__F082; g__F082; s__Bacteroidales_bacterium	0.941743
065d2cd97a9b9f8b2cd400476d37fbaa	d__Bacteria; p__Bacteroidota; c__Bacteroidia; o__Bacteroidales; f__Muribaculaceae; g__Muribaculaceae; s__uncultured_rumen	1
0668837265dfc526921211a289fbe4a1	d__Bacteria; p__Firmicutes; c__Clostridia; o__Oscillospirales; f__Ruminococcaceae; g__Ruminococcus; s__uncultured_rumen	0.782684
0698dfba67a49f574364d6b666a1cdce	d__Bacteria; p__Firmicutes; c__Bacilli; o__Mycoplasmatales; f__Mycoplasmataceae; g__Mycoplasma; s__uncultured_rumen	1
069d4247e6c365ea1203609fe99bc521	d__Bacteria; p__Firmicutes; c__Clostridia; o__Lachnospirales; f__Lachnospiraceae	1
06d228af69b2219f9a4d160cb58ae4a3	d__Bacteria; p__Bacteroidota; c__Bacteroidia; o__Bacteroidales; f__Muribaculaceae; g__Muribaculaceae; s__uncultured_rumen	1
06d477083c69c0d08b0f8403f64855c3	d__Bacteria; p__Bacteroidota; c__Bacteroidia; o__Bacteroidales; f__Prevotellaceae; g__Prevotella; s__uncultured_rumen	0.992239
06e2baba1e4d6d4bea7a85d4b3461a11	d__Bacteria; p__Bacteroidota; c__Bacteroidia; o__Bacteroidales; f__Prevotellaceae; g__Prevotellaceae_NK3B31_group; s__uncultured_rumen	0.999999
06efb0935062444617be25311326c9a0	d__Bacteria; p__Bacteroidota; c__Bacteroidia; o__Bacteroidales; f__Muribaculaceae; g__Muribaculaceae; s__uncultured_rumen	1
06efca993b655c87ed6fc2fec9e03503	d__Bacteria; p__Bacteroidota; c__Bacteroidia; o__Bacteroidales; f__Bacteroidales_RF16_group; g__Bacteroidales_RF16_group; s__uncultured_rumen	0.741967
0700188cdf0a67be2e59b766fe69bea1	d__Bacteria; p__Firmicutes; c__Clostridia; o__Lachnospirales; f__Lachnospiraceae; g__uncultured	0.999961
07091a6894672c1ee422b8726ccc1ae5	d__Bacteria; p__Firmicutes; c__Clostridia; o__Lachnospirales; f__Lachnospiraceae; g__Butyrivibrio	0.99999
0710493564365b375f645ed4f9a73f71	d__Bacteria; p__Bacteroidota; c__Bacteroidia; o__Bacteroidales; f__Prevotellaceae; g__Prevotella; s__uncultured_rumen	0.964054
0721fab4dda1d96d0a33482922419fc3	d__Bacteria; p__Bacteroidota; c__Bacteroidia; o__Bacteroidales; f__Muribaculaceae; g__Muribaculaceae; s__uncultured_rumen	1
0722fd5c08bd00c60ac3fbcbc3513c83	d__Bacteria; p__Bacteroidota; c__Bacteroidia; o__Bacteroidales; f__F082; g__F082; s__uncultured_rumen	0.99899
0727070ffd4072967e7ad2eefb937669	d__Bacteria; p__Firmicutes; c__Clostridia; o__Oscillospirales; f__UCG-010; g__UCG-010	0.704244
07365d57eb626184e6650093451e4b9f	d__Bacteria; p__Bacteroidota; c__Bacteroidia; o__Bacteroidales; f__Muribaculaceae; g__Muribaculaceae; s__uncultured_rumen	1
073a04d3427d31eacbaf633469d322bd	d__Bacteria; p__Bacteroidota; c__Bacteroidia; o__Bacteroidales; f__F082; g__F082; s__uncultured_rumen	0.999603
07449b30e15d0052d4ca053ccb9f656e	d__Bacteria; p__Bacteroidota; c__Bacteroidia; o__Bacteroidales; f__Muribaculaceae; g__Muribaculaceae; s__uncultured_rumen	1
0757372979785eb4e492ad1ab5d8d1af	d__Bacteria; p__Firmicutes; c__Clostridia; o__Clostridia_UCG-014; f__Clostridia_UCG-014; g__Clostridia_UCG-014; s__unidentified	0.732407
0758048bbd08eb67ec4b30eb750f5f6e	d__Bacteria; p__Firmicutes; c__Clostridia; o__Lachnospirales; f__Lachnospiraceae; g__[Eubacterium]_ruminantium_group; s__Lachnospiraceae_bacterium	0.997667
075b6a90c2c61f6fcd3ccf2c496de03f	d__Bacteria; p__Bacteroidota; c__Bacteroidia; o__Bacteroidales; f__Muribaculaceae; g__Muribaculaceae; s__uncultured_bacterium	0.996864
076805d60333371c60a6383fb2a229d3	d__Bacteria; p__Bacteroidota; c__Bacteroidia; o__Bacteroidales; f__F082; g__F082; s__uncultured_rumen	0.999404
0771fc24e0b8ccab2075b3748422a9ae	d__Bacteria; p__Patescibacteria; c__Saccharimonadia; o__Saccharimonadales; f__Saccharimonadaceae; g__Candidatus_Saccharimonas; s__uncultured_rumen	0.995395
077f2b09cb32992efe565ec5302a4e3c	d__Bacteria; p__Bacteroidota; c__Bacteroidia; o__Bacteroidales; f__Prevotellaceae; g__Prevotella; s__uncultured_rumen	0.915437
0780ca5f5d08546c47bbe4b4bdf22204	d__Bacteria; p__Bacteroidota; c__Bacteroidia; o__Bacteroidales; f__Bacteroidales_UCG-001; g__Bacteroidales_UCG-001; s__uncultured_rumen	0.998829
0785cd1e91fff9fb7ad51853090071a6	d__Bacteria; p__Bacteroidota; c__Bacteroidia; o__Bacteroidales; f__Muribaculaceae; g__Muribaculaceae; s__uncultured_rumen	1
07912a905eca7829f5bfde75ba29b607	d__Bacteria; p__Bacteroidota; c__Bacteroidia; o__Bacteroidales; f__Prevotellaceae; g__Prevotella; s__uncultured_rumen	0.949033
07a23bbc1f6135f9f09960b441f62758	d__Bacteria; p__Firmicutes; c__Clostridia; o__Oscillospirales; f__UCG-010; g__UCG-010; s__uncultured_bacterium	0.851513
07a8421c9f7fa619e5e3550448671bc4	d__Bacteria; p__Bacteroidota; c__Bacteroidia; o__Bacteroidales; f__Prevotellaceae; g__Prevotella; s__uncultured_rumen	0.934196
07b71d36fbcbfdec62ac80b59bd61c61	d__Bacteria; p__Bacteroidota; c__Bacteroidia; o__Bacteroidales; f__Rikenellaceae; g__Rikenellaceae_RC9_gut_group; s__uncultured_rumen	0.996058
07c0433a39d44ddd5363a9caff683745	d__Bacteria; p__Bacteroidota; c__Bacteroidia; o__Bacteroidales; f__Prevotellaceae; g__Prevotella	1
07c3fc9a00ae6f724e9ac9a2b1850c40	d__Bacteria; p__Firmicutes; c__Clostridia; o__Oscillospirales; f__Ruminococcaceae; g__uncultured; s__gut_metagenome	0.994355
07ca8f41f0fbfe3e2abf38d8bebab57a	d__Bacteria; p__Firmicutes; c__Clostridia; o__Lachnospirales; f__Lachnospiraceae	0.999975
07f082634e317497fce371c89072a0fb	d__Bacteria; p__Bacteroidota; c__Bacteroidia; o__Bacteroidales; f__Prevotellaceae; g__Prevotella; s__uncultured_rumen	0.747865
081110c9251ec85b0150c005e9925f6f	d__Bacteria; p__Spirochaetota; c__Spirochaetia; o__Spirochaetales; f__Spirochaetaceae; g__Sphaerochaeta; s__uncultured_Spirochaeta	0.986452
081ae63608e504dab9a74598614eebe5	d__Bacteria; p__Bacteroidota; c__Bacteroidia; o__Bacteroidales; f__Prevotellaceae; g__Prevotellaceae_UCG-001; s__uncultured_rumen	0.99652
083716fb934a60f884a64e81ca71841b	d__Bacteria; p__Firmicutes; c__Bacilli; o__Acholeplasmatales; f__Acholeplasmataceae; g__Anaeroplasma; s__uncultured_rumen	0.998129
083d4f0a490ae359e8b95183b025258a	d__Bacteria; p__Bacteroidota; c__Bacteroidia; o__Bacteroidales; f__Prevotellaceae; g__Prevotellaceae_UCG-003; s__uncultured_rumen	0.999438
0841dfdce3c7660a7be584554a52fe13	d__Bacteria; p__Firmicutes; c__Clostridia; o__Lachnospirales; f__Lachnospiraceae; g__Lachnospiraceae_XPB1014_group	0.999982
08536a124bdb655bd07335f9fd01b97a	d__Bacteria; p__Fibrobacterota; c__Fibrobacteria; o__Fibrobacterales; f__Fibrobacteraceae; g__Fibrobacter; s__uncultured_rumen	0.985718
08597f2046195659f170685dd8500298	d__Bacteria; p__Bacteroidota; c__Bacteroidia; o__Bacteroidales; f__Bacteroidales_RF16_group; g__Bacteroidales_RF16_group; s__unidentified_rumen	0.941465
085e43ecd983a62ed7dc9c08631b21bf	d__Bacteria; p__Bacteroidota; c__Bacteroidia; o__Bacteroidales; f__F082; g__F082	0.999931
0880c4bbf1e6397d18655efdd98132c4	d__Bacteria; p__Firmicutes; c__Bacilli; o__Erysipelotrichales; f__Erysipelatoclostridiaceae; g__UCG-004; s__unidentified_rumen	1
08b162e08bb50e1545fddc0f43a8ff9b	d__Bacteria; p__Bacteroidota; c__Bacteroidia; o__Bacteroidales; f__Prevotellaceae; g__Prevotellaceae_UCG-001; s__uncultured_rumen	0.999047
08b7fb37075d285dd52635158e1eb0d5	d__Bacteria; p__Bacteroidota; c__Bacteroidia; o__Bacteroidales; f__Prevotellaceae; g__Prevotella; s__uncultured_rumen	0.986389
08c040efcb762be25df54ab4571108bb	d__Bacteria; p__Bacteroidota; c__Bacteroidia; o__Bacteroidales; f__Rikenellaceae; g__Rikenellaceae_RC9_gut_group; s__uncultured_bacterium	0.854869
08c197565336d89a6c03fafc27c761d8	d__Bacteria; p__Patescibacteria; c__Saccharimonadia; o__Saccharimonadales; f__Saccharimonadaceae; g__Candidatus_Saccharimonas; s__uncultured_rumen	0.996269
08c1d84fe79d6125c1084dad550107b9	d__Bacteria; p__Bacteroidota; c__Bacteroidia; o__Bacteroidales; f__Prevotellaceae; g__Prevotellaceae_UCG-003	1
08d0b5e683fe96dc31d634402db7a1d0	d__Bacteria; p__Bacteroidota; c__Bacteroidia; o__Bacteroidales; f__F082; g__F082	0.96267
08eb89da33ee42f2c9142ab5ea09462c	d__Bacteria; p__Bacteroidota; c__Bacteroidia; o__Bacteroidales; f__Muribaculaceae; g__Muribaculaceae; s__uncultured_rumen	0.999999
09132aeaa4f51cf65e808fa8852d17f0	d__Bacteria; p__Bacteroidota; c__Bacteroidia; o__Bacteroidales; f__F082; g__F082; s__uncultured_rumen	0.778937
09239b0f6ef54b0eae0b7c10b0c5161b	d__Bacteria; p__Firmicutes; c__Clostridia; o__Clostridia_UCG-014; f__Clostridia_UCG-014; g__Clostridia_UCG-014; s__uncultured_rumen	0.927408
093330b07b5f4cf458d8993a91f18784	d__Bacteria; p__Bacteroidota; c__Bacteroidia; o__Bacteroidales; f__Prevotellaceae; g__Prevotellaceae_NK3B31_group; s__uncultured_rumen	0.974356
0937a512d09c2c4cd7a3fed523726a4f	d__Bacteria; p__Firmicutes; c__Clostridia; o__Lachnospirales; f__Lachnospiraceae; g__Moryella; s__uncultured_rumen	0.98483
093aad983e5d48cfd08418f80d05326d	d__Bacteria; p__SAR324_clade(Marine_group_B); c__SAR324_clade(Marine_group_B); o__SAR324_clade(Marine_group_B); f__SAR324_clade(Marine_group_B); g__SAR324_clade(Marine_group_B); s__uncultured_bacterium	0.908863
093c820d887f05d205ae3f2b9ca379ae	d__Bacteria; p__Bacteroidota; c__Bacteroidia; o__Bacteroidales; f__Prevotellaceae; g__Prevotella; s__uncultured_rumen	0.993952
0945e55f7bc521f321ee3c51c3c74d07	d__Bacteria; p__Bacteroidota; c__Bacteroidia; o__Bacteroidales; f__F082; g__F082; s__uncultured_rumen	0.82967
0946df8585e005f5b90b1d9cde57e4ac	d__Bacteria; p__Bacteroidota; c__Bacteroidia; o__Bacteroidales; f__Prevotellaceae; g__Prevotella	1
0950512b9dc43a988ebe012e46997163	d__Bacteria; p__Firmicutes; c__Bacilli; o__Acholeplasmatales; f__Acholeplasmataceae; g__Anaeroplasma; s__uncultured_rumen	0.999888
09560ac03b98ca986b3c3e7b506d3a21	d__Bacteria; p__Firmicutes; c__Clostridia; o__Clostridia; f__Hungateiclostridiaceae; g__Saccharofermentans	1
09578dc55b34fb0f504a87b5139eb87d	d__Bacteria; p__Firmicutes; c__Clostridia; o__Lachnospirales; f__Lachnospiraceae; g__Oribacterium; s__bacterium_XBB2008	0.848909
097c1da21aa5c8125721d7f6b0fa3977	d__Bacteria; p__Bacteroidota; c__Bacteroidia; o__Bacteroidales; f__Rikenellaceae; g__Rikenellaceae_RC9_gut_group; s__uncultured_rumen	0.994984
09803bd63a3813b8d2062d9cef5c14e3	d__Bacteria; p__Bacteroidota; c__Bacteroidia; o__Bacteroidales; f__Muribaculaceae; g__Muribaculaceae; s__uncultured_rumen	1
09a1b83dae20c38b143b8b8a5eb4947a	d__Bacteria; p__Bacteroidota; c__Bacteroidia; o__Bacteroidales; f__Prevotellaceae; g__Prevotellaceae_UCG-001; s__uncultured_rumen	0.999798
09a4c3eb1c9571d9d689aace60a93b31	d__Bacteria; p__Bacteroidota; c__Bacteroidia; o__Bacteroidales; f__Bacteroidales_BS11_gut_group; g__Bacteroidales_BS11_gut_group	1
09a52db33478056f1d613026e32124a0	d__Bacteria; p__Bacteroidota; c__Bacteroidia; o__Bacteroidales; f__Prevotellaceae; g__Prevotella; s__uncultured_rumen	0.967801
09a8d0dbf0ca857b25b654118757e636	d__Bacteria; p__Bacteroidota; c__Bacteroidia; o__Bacteroidales; f__Rikenellaceae; g__Rikenellaceae_RC9_gut_group; s__uncultured_rumen	0.91756
09abea8aaa4c8bd014080cef0ff3c1ca	d__Bacteria; p__Bacteroidota; c__Bacteroidia; o__Bacteroidales; f__Prevotellaceae; g__Prevotella; s__uncultured_rumen	0.990163
09b4089383bbb1c8f57ca7f4d2e56ccf	d__Bacteria; p__Bacteroidota; c__Bacteroidia; o__Bacteroidales; f__Rikenellaceae; g__Rikenellaceae_RC9_gut_group; s__uncultured_rumen	0.992573
09ca979bc8c22ed9f8ee257e282530c5	d__Bacteria; p__Bacteroidota; c__Bacteroidia; o__Bacteroidales; f__Rikenellaceae; g__Rikenellaceae_RC9_gut_group; s__uncultured_rumen	0.986431
09ccfa4ce07b9a6f77874c9a5256c009	d__Bacteria; p__Bacteroidota; c__Bacteroidia; o__Bacteroidales; f__Prevotellaceae; g__Prevotella; s__uncultured_rumen	0.976266
09e39f1c7d9d326fa701fd101c865caf	d__Bacteria; p__Firmicutes; c__Clostridia; o__Clostridia_vadinBB60_group; f__Clostridia_vadinBB60_group; g__Clostridia_vadinBB60_group; s__uncultured_bacterium	0.960915
09e4bbd5a94c4a56b9b2e7247a38f3b4	d__Bacteria; p__Bacteroidota; c__Bacteroidia; o__Bacteroidales; f__Muribaculaceae; g__Muribaculaceae; s__uncultured_rumen	1
09e5d5390cc6969c3d771b235aae59cd	d__Bacteria; p__Firmicutes; c__Clostridia; o__Lachnospirales; f__Lachnospiraceae; g__Marvinbryantia; s__uncultured_rumen	0.964455
09ed725c9f389bb53fe56d2822a64752	d__Bacteria; p__Bacteroidota; c__Bacteroidia; o__Bacteroidales; f__Muribaculaceae; g__Muribaculaceae; s__uncultured_rumen	1
0a0408f7c1af06e71cbd90252577fbf0	d__Bacteria; p__Firmicutes; c__Bacilli; o__Erysipelotrichales; f__Erysipelatoclostridiaceae; g__UCG-004; s__uncultured_bacterium	0.992277
0a073ba6f46302d27a301d6883aef18b	d__Bacteria; p__Bacteroidota; c__Bacteroidia; o__Bacteroidales; f__Prevotellaceae; g__Prevotella; s__uncultured_rumen	0.959589
0a08e485c61759b40a66fe1d31ab18b2	d__Bacteria; p__Spirochaetota; c__Spirochaetia; o__Spirochaetales; f__Spirochaetaceae; g__Sphaerochaeta; s__uncultured_Spirochaeta	0.998937
0a092101c46f198b076d2933c1b7e8f2	d__Bacteria; p__Bacteroidota; c__Bacteroidia; o__Bacteroidales; f__Rikenellaceae; g__Rikenellaceae_RC9_gut_group; s__uncultured_rumen	0.84463
0a09e5cdc221438499f1c8ac0f546126	d__Bacteria; p__Bacteroidota; c__Bacteroidia; o__Bacteroidales; f__Muribaculaceae; g__Muribaculaceae; s__uncultured_rumen	0.999585
0a0f5a9da8a53fef3fe5854cfc7bb94a	d__Bacteria; p__Bacteroidota; c__Bacteroidia; o__Bacteroidales; f__Bacteroidales_BS11_gut_group; g__Bacteroidales_BS11_gut_group; s__uncultured_rumen	0.974162
0a1fd0f8ba9ea9ed5f3655f185aba8fd	d__Bacteria; p__Bacteroidota; c__Bacteroidia; o__Bacteroidales; f__Muribaculaceae; g__Muribaculaceae; s__uncultured_bacterium	0.963393
0a267ae041a101d440486e362e3fffb1	d__Bacteria; p__Bacteroidota; c__Bacteroidia; o__Bacteroidales; f__Prevotellaceae; g__Prevotella; s__uncultured_rumen	0.751263
0a2d22fddf87c629ce5dad7d1b6e1a54	d__Bacteria; p__Firmicutes; c__Clostridia; o__Monoglobales; f__Monoglobaceae; g__Monoglobus; s__uncultured_rumen	0.997838
0a2dcbff6546f29ba8eb3105dc29df29	d__Bacteria; p__Bacteroidota; c__Bacteroidia; o__Bacteroidales; f__Prevotellaceae; g__Prevotellaceae_UCG-001; s__uncultured_rumen	0.999963
0a431da6c56a58ff5687ccae6737b68e	d__Bacteria; p__Bacteroidota; c__Bacteroidia; o__Bacteroidales; f__F082; g__F082; s__uncultured_rumen	0.990418
0a451ef3aeaee6da02918449108b89c9	d__Bacteria; p__Bacteroidota; c__Bacteroidia; o__Bacteroidales; f__Rikenellaceae; g__Rikenellaceae_RC9_gut_group; s__uncultured_rumen	0.995645
0a5023f7ae68436a28e96d7789405fce	d__Bacteria; p__Firmicutes; c__Clostridia; o__Lachnospirales; f__Lachnospiraceae; g__Lachnospiraceae_XPB1014_group	0.999993
0a602bf67368f15eadda2d6dce66b58d	d__Bacteria; p__Bacteroidota; c__Bacteroidia; o__Bacteroidales; f__Rikenellaceae; g__Rikenellaceae_RC9_gut_group; s__uncultured_rumen	0.983977
0a61970562ae8476715d787098894ed4	d__Bacteria; p__Bacteroidota; c__Bacteroidia; o__Bacteroidales; f__Rikenellaceae; g__Rikenellaceae_RC9_gut_group; s__uncultured_rumen	0.997612
0a6ddc89091edc09f28b12d2cd5ca90c	d__Bacteria; p__Firmicutes; c__Clostridia; o__Lachnospirales; f__Lachnospiraceae; g__Roseburia; s__uncultured_rumen	0.734393
0a748ec37205270b1d1303eac625e5d6	d__Bacteria; p__Bacteroidota; c__Bacteroidia; o__Bacteroidales; f__F082; g__F082; s__uncultured_rumen	0.942701
0a7dd0c0dd53ba2e72ec83cc7256b9af	d__Bacteria; p__Bacteroidota; c__Bacteroidia; o__Bacteroidales; f__F082; g__F082; s__uncultured_rumen	0.986435
0a990529b98c7f4e2052f75cc6314620	d__Bacteria; p__Firmicutes; c__Clostridia; o__Christensenellales; f__Christensenellaceae; g__Christensenellaceae_R-7_group; s__gut_metagenome	0.864564
0aa5f82d42b17676bd6ed99837367eea	d__Bacteria; p__Firmicutes; c__Clostridia; o__Christensenellales; f__Christensenellaceae; g__Christensenellaceae_R-7_group; s__unidentified_rumen	0.859012
0aa9cfe7e357b276ec4ff07c5d0ca49d	d__Bacteria; p__Firmicutes; c__Clostridia; o__Oscillospirales; f__Ruminococcaceae; g__Ruminococcus; s__uncultured_rumen	0.876112
0ad4db75aac68269a7923e3743d51ebb	d__Bacteria; p__Bacteroidota; c__Bacteroidia; o__Bacteroidales; f__Prevotellaceae; g__Prevotellaceae_UCG-001; s__uncultured_rumen	0.796664
0ad8aa45806995906273f44f67fe55a5	d__Bacteria; p__Bacteroidota; c__Bacteroidia; o__Bacteroidales; f__Rikenellaceae; g__U29-B03; s__uncultured_bacterium	0.86466
0ae926a3424cb7320421344c30b4a182	d__Bacteria; p__Bacteroidota; c__Bacteroidia; o__Bacteroidales; f__Rikenellaceae; g__Rikenellaceae_RC9_gut_group; s__uncultured_rumen	0.718624
0af44656a648453f4d6216b4a47ba088	d__Bacteria; p__Bacteroidota; c__Bacteroidia; o__Bacteroidales; f__Prevotellaceae; g__Prevotellaceae_NK3B31_group; s__bacterium_A7(2010)	0.945776
0afa84c13f72b90c8e201a997a6b28e9	d__Bacteria; p__Firmicutes; c__Clostridia; o__Lachnospirales; f__Lachnospiraceae	1
0afd7de8cbe1c2ab68d178dc8be42689	d__Bacteria; p__Bacteroidota; c__Bacteroidia; o__Bacteroidales; f__F082; g__F082; s__uncultured_rumen	0.896876
0b024ec122d755c55fd7c8cae1cf3850	d__Bacteria; p__Bacteroidota; c__Bacteroidia; o__Bacteroidales; f__Rikenellaceae; g__U29-B03; s__uncultured_rumen	1
0b0d56d5e7a92cfed81fb67aeaa6ecee	d__Bacteria; p__Firmicutes; c__Clostridia; o__Oscillospirales; f__UCG-010; g__UCG-010; s__uncultured_bacterium	0.969183
0b0f64af78398110384dbe961469ca89	d__Bacteria; p__Bacteroidota; c__Bacteroidia; o__Bacteroidales; f__Prevotellaceae; g__Prevotella; s__uncultured_rumen	0.968985
0b1be81a0cc4f7305b78814dce5e6cb6	d__Bacteria; p__Bacteroidota; c__Bacteroidia; o__Bacteroidales; f__Prevotellaceae; g__Prevotella; s__uncultured_rumen	0.910051
0b1f1126ae580ae8912138931ea3375c	d__Bacteria; p__Firmicutes; c__Clostridia; o__Oscillospirales; f__Ruminococcaceae; g__Ruminococcus; s__Ruminococcus_flavefaciens	0.993599
0b26932b2f80560cc9ddec108e493898	d__Bacteria; p__Bacteroidota; c__Bacteroidia; o__Bacteroidales; f__Prevotellaceae; g__Prevotella; s__uncultured_rumen	0.997792
0b2830017dba73f44087455caa2dcb48	d__Bacteria; p__Patescibacteria; c__Saccharimonadia; o__Saccharimonadales; f__Saccharimonadaceae; g__Candidatus_Saccharimonas; s__uncultured_rumen	0.955693
0b36a39ca7c0ef52998db699f049be96	d__Bacteria; p__Bacteroidota; c__Bacteroidia; o__Bacteroidales; f__Prevotellaceae; g__Prevotella; s__uncultured_rumen	0.979271
0b41e4e11b8e4868a8796e3810b3c943	d__Bacteria; p__Bacteroidota; c__Bacteroidia; o__Bacteroidales; f__Prevotellaceae; g__Prevotella; s__uncultured_rumen	0.953933
0b523d1cbc930932e4248537d20d48bb	d__Bacteria; p__Bacteroidota; c__Bacteroidia; o__Bacteroidales; f__Muribaculaceae; g__Muribaculaceae; s__uncultured_rumen	1
0b55a048f0d547c0dd7ae828d6d06f1a	d__Bacteria; p__Firmicutes; c__Clostridia; o__Christensenellales; f__Christensenellaceae; g__Christensenellaceae_R-7_group	0.949906
0b5a213cb2325a8488e228e2038cd537	d__Bacteria; p__Bacteroidota; c__Bacteroidia; o__Bacteroidales; f__F082; g__F082; s__uncultured_rumen	0.997786
0b5f6b178e26c2c7b97118da46a6168f	d__Bacteria; p__Bacteroidota; c__Bacteroidia; o__Bacteroidales; f__Prevotellaceae; g__Prevotella; s__uncultured_rumen	0.923927
0b63b0a598dc08c0d613baf707b434cc	d__Bacteria; p__Bacteroidota; c__Bacteroidia; o__Bacteroidales; f__Muribaculaceae; g__Muribaculaceae; s__uncultured_rumen	1
0b66d00be4757a20d58aa9ee7d22d2a9	d__Bacteria; p__Bacteroidota; c__Bacteroidia; o__Bacteroidales; f__Prevotellaceae; g__Prevotella	0.999999
0b6e656cffbd3a017a399c48cbd23332	d__Bacteria; p__Firmicutes; c__Clostridia; o__Oscillospirales; f__UCG-010; g__UCG-010	1
0b7ddf22a2201f6114e8a8a6ddc56fbb	d__Bacteria; p__Bacteroidota; c__Bacteroidia; o__Bacteroidales; f__Bacteroidales_UCG-001; g__Bacteroidales_UCG-001; s__uncultured_rumen	1
0b7e8dc66ea94d24ed6d43a2aa8e580c	d__Bacteria; p__Bacteroidota; c__Bacteroidia; o__Bacteroidales; f__F082; g__F082	1
0b82fae2207042d08952b9c3696e5470	d__Bacteria; p__Bacteroidota; c__Bacteroidia; o__Bacteroidales; f__Prevotellaceae; g__Prevotellaceae_UCG-001; s__uncultured_bacterium	0.994175
0b9c61ef25ed68e765920790e20ffd13	d__Bacteria; p__Bacteroidota; c__Bacteroidia; o__Bacteroidales; f__Prevotellaceae; g__Prevotella	1
0b9da867fc85ff1b464683b74ddd56ae	d__Bacteria; p__Firmicutes; c__Clostridia; o__Oscillospirales; f__Oscillospiraceae; g__Colidextribacter; s__uncultured_Clostridia	0.993487
0ba920d935d1c9db507adbfc3508ba59	d__Bacteria; p__Firmicutes; c__Clostridia; o__Clostridia_UCG-014; f__Clostridia_UCG-014; g__Clostridia_UCG-014; s__uncultured_rumen	0.812227
0bc25f530e7ec5db36e9b711fe4bbee2	d__Bacteria; p__Bacteroidota; c__Bacteroidia; o__Bacteroidales; f__F082; g__F082; s__uncultured_rumen	0.995095
0bcb76893ecec0c9908b1314ddcf53b7	d__Bacteria; p__Bacteroidota; c__Bacteroidia; o__Bacteroidales; f__F082; g__F082; s__Bacteroidales_bacterium	0.992298
0bda8c872f21c510d686cf7fbd54c90b	d__Bacteria; p__Bacteroidota; c__Bacteroidia; o__Bacteroidales; f__Rikenellaceae; g__Rikenellaceae_RC9_gut_group; s__uncultured_rumen	0.992768
0bdb3e5158ea04e60d2b712c7448f678	d__Bacteria; p__Bacteroidota; c__Bacteroidia; o__Bacteroidales; f__F082; g__F082; s__uncultured_rumen	0.996111
0be6acbc88dbdf7e7c34a91b0ddaf766	d__Bacteria; p__Bacteroidota; c__Bacteroidia; o__Bacteroidales; f__Rikenellaceae; g__Rikenellaceae_RC9_gut_group	0.99999
0be7fc61294928bbf8e9e04f0934dac4	d__Bacteria; p__Firmicutes; c__Clostridia; o__Oscillospirales; f__Oscillospiraceae	0.998499
0bfa72a6af38df1394693603d15d0d88	d__Bacteria; p__Bacteroidota; c__Bacteroidia; o__Bacteroidales; f__Prevotellaceae; g__Prevotellaceae_UCG-001; s__uncultured_rumen	0.999248
0bfdb98c8a8f9ecc0757bdaf0789ea81	d__Bacteria; p__Bacteroidota; c__Bacteroidia; o__Bacteroidales; f__Prevotellaceae; g__Prevotellaceae_UCG-001; s__uncultured_bacterium	0.827264
0c0a098c22b367fd29122243aec5f4a3	d__Bacteria; p__Bacteroidota; c__Bacteroidia; o__Bacteroidales; f__Prevotellaceae; g__Prevotella; s__Prevotella_ruminicola	0.848754
0c1ceb506edcb3a1c336d60af3a86b39	d__Bacteria; p__Spirochaetota; c__Spirochaetia; o__Spirochaetales; f__Spirochaetaceae; g__Sphaerochaeta; s__uncultured_Spirochaeta	0.999973
0c31a79d2efa3ed28fbef06f8aa4295c	d__Bacteria; p__Firmicutes; c__Clostridia; o__Oscillospirales; f__Ruminococcaceae; g__CAG-352; s__uncultured_bacterium	0.756106
0c44f700750f2ce757b316e8cd6bc33c	d__Bacteria; p__Bacteroidota; c__Bacteroidia; o__Bacteroidales; f__Prevotellaceae; g__Prevotella; s__uncultured_rumen	0.832069
0c457766cb8f9280f31e57ac199585d7	d__Bacteria; p__Actinobacteriota; c__Actinobacteria; o__Micrococcales; f__Micrococcaceae	1
0c5022076460694de47eabda64953504	d__Bacteria; p__Firmicutes; c__Clostridia; o__Lachnospirales; f__Lachnospiraceae; g__Lachnoclostridium; s__uncultured_rumen	0.889419
0c5174d37855d934d4e0c3d72c17dae6	d__Bacteria; p__Bacteroidota; c__Bacteroidia; o__Bacteroidales; f__Rikenellaceae; g__Rikenellaceae_RC9_gut_group; s__uncultured_rumen	0.992325
0c545b5c6552197255e8adaacfde3a92	d__Bacteria; p__Bacteroidota; c__Bacteroidia; o__Bacteroidales; f__Prevotellaceae; g__Prevotella; s__uncultured_rumen	0.967006
0c714aed0cd114978c8df2d597d31716	d__Bacteria; p__Firmicutes; c__Clostridia; o__Christensenellales; f__Christensenellaceae; g__Christensenellaceae_R-7_group; s__unidentified_rumen	0.946535
0c7afeebc56c7ced53c349cc7a394e94	d__Bacteria; p__Bacteroidota; c__Bacteroidia; o__Bacteroidales; f__Rikenellaceae; g__Rikenellaceae_RC9_gut_group	0.999999
0c93a5af46b10a682d1bf0f7a7ae6d3b	d__Bacteria; p__Bacteroidota; c__Bacteroidia; o__Bacteroidales; f__Rikenellaceae; g__Rikenellaceae_RC9_gut_group; s__uncultured_rumen	0.997957
0c9be5e6d2af6582222d7ae2e14334af	d__Bacteria; p__Bacteroidota; c__Bacteroidia; o__Bacteroidales; f__Rikenellaceae; g__Rikenellaceae_RC9_gut_group; s__uncultured_rumen	0.992975
0c9ce52c4cae566ef867d527fec3b2ca	d__Bacteria; p__Bacteroidota; c__Bacteroidia; o__Bacteroidales; f__F082; g__F082; s__uncultured_rumen	0.969536
0cbc677cf028a303acbfeb9777f4b809	d__Bacteria; p__Firmicutes; c__Clostridia; o__Oscillospirales; f__[Eubacterium]_coprostanoligenes_group; g__[Eubacterium]_coprostanoligenes_group; s__uncultured_bacterium	0.819744
0cc2558c217d5791a44af165d12c1875	d__Bacteria; p__Firmicutes; c__Clostridia; o__Lachnospirales; f__Lachnospiraceae; g__uncultured; s__uncultured_rumen	0.967826
0ccf6f0bcd326084f91842f0b163945c	d__Bacteria; p__Bacteroidota; c__Bacteroidia; o__Bacteroidales; f__Rikenellaceae; g__Rikenellaceae_RC9_gut_group; s__uncultured_bacterium	0.952428
0cd0c4a02d728201d3af8984965090ab	d__Bacteria; p__Bacteroidota; c__Bacteroidia; o__Bacteroidales; f__Prevotellaceae; g__Prevotellaceae_UCG-004; s__uncultured_rumen	0.710943
0cf70174cc9bc551018b9059a8ec7be5	d__Bacteria; p__Bacteroidota; c__Bacteroidia; o__Bacteroidales; f__Rikenellaceae; g__Rikenellaceae_RC9_gut_group; s__uncultured_bacterium	0.847916
0cfb63ad3b4b8472b2e56c5a85a06680	d__Bacteria; p__Bacteroidota; c__Bacteroidia; o__Bacteroidales; f__Prevotellaceae; g__Prevotella; s__uncultured_rumen	0.981363
0d02df0e2f6d39c29eff441721e5fc6f	d__Bacteria; p__Bacteroidota; c__Bacteroidia; o__Bacteroidales; f__F082; g__F082; s__uncultured_rumen	0.953354
0d09957ff6b20faa68a84bdb5d08c8bd	d__Bacteria; p__Bacteroidota; c__Bacteroidia; o__Bacteroidales; f__F082; g__F082; s__uncultured_rumen	0.995609
0d1215407d2e271fa436095e362483dc	d__Bacteria; p__Bacteroidota; c__Bacteroidia; o__Bacteroidales; f__Prevotellaceae; g__Prevotella	1
0d16cf1e28b4c5e19cab6b691438010a	d__Bacteria; p__Bacteroidota; c__Bacteroidia; o__Bacteroidales; f__Bacteroidales_BS11_gut_group; g__Bacteroidales_BS11_gut_group; s__uncultured_bacterium	0.90506
0d336237dbe996904e45761700da0bce	d__Bacteria; p__Bacteroidota; c__Bacteroidia; o__Bacteroidales; f__Rikenellaceae; g__Rikenellaceae_RC9_gut_group; s__unidentified_rumen	0.938376
0d388761f4d209d2bc20dde160615926	d__Bacteria; p__Firmicutes; c__Clostridia; o__Lachnospirales; f__Lachnospiraceae	0.999997
0d393e6cd362150e9344168e8842f720	d__Bacteria; p__Bacteroidota; c__Bacteroidia; o__Bacteroidales; f__Muribaculaceae; g__Muribaculaceae; s__uncultured_rumen	1
0d3966172a6658cecdc97b2772f8b10f	d__Bacteria; p__Bacteroidota; c__Bacteroidia; o__Bacteroidales; f__Bacteroidales_BS11_gut_group; g__Bacteroidales_BS11_gut_group; s__uncultured_rumen	0.944481
0d3a4b0f0fb904db7dfe436e9a333c55	d__Bacteria; p__Bacteroidota; c__Bacteroidia; o__Bacteroidales; f__Rikenellaceae; g__Rikenellaceae_RC9_gut_group; s__uncultured_bacterium	0.880952
0d3bc7f15b36d9c30da920bb625bab7a	d__Bacteria; p__Bacteroidota; c__Bacteroidia; o__Bacteroidales; f__Rikenellaceae; g__Rikenellaceae_RC9_gut_group; s__uncultured_rumen	0.81201
0d3e55c4c69cef31eba7a543b07516b6	d__Bacteria; p__Firmicutes; c__Clostridia; o__Lachnospirales; f__Lachnospiraceae; g__[Ruminococcus]_gauvreauii_group; s__uncultured_rumen	0.844175
0d4dde148c1deccbdcc8aa306b91cffc	d__Bacteria; p__Firmicutes; c__Bacilli; o__Erysipelotrichales; f__Erysipelatoclostridiaceae; g__UCG-004; s__unidentified_rumen	1
0d523de1fcd8e858393310161514e1d7	d__Bacteria; p__Firmicutes; c__Clostridia; o__Lachnospirales; f__Lachnospiraceae; g__Blautia	0.972648
0d547ba0b74693985399a48acd2b514c	d__Bacteria; p__Bacteroidota; c__Bacteroidia; o__Bacteroidales; f__Prevotellaceae; g__Prevotella; s__uncultured_rumen	0.841852
0d6368c45419f16c299d53a46d31ff9a	d__Bacteria; p__Bacteroidota; c__Bacteroidia; o__Bacteroidales; f__Prevotellaceae; g__Prevotellaceae_UCG-001	0.99987
0d661e94dc3805d79b8e757a0bab39a7	d__Bacteria; p__Bacteroidota; c__Bacteroidia; o__Bacteroidales; f__Prevotellaceae; g__Prevotella; s__uncultured_rumen	0.980081
0d6937ac68cd2541e1a4eee84c013517	d__Bacteria; p__Firmicutes; c__Clostridia; o__Lachnospirales; f__Lachnospiraceae; g__Lachnospiraceae_UCG-008; s__uncultured_rumen	1
0d6b0be6bde10a076aff0f6dfd44c99f	d__Bacteria; p__Firmicutes; c__Clostridia; o__Oscillospirales; f__Oscillospiraceae; g__NK4A214_group; s__uncultured_rumen	0.857726
0d6f49bfba14c9b8f76b2b6d33fac80e	d__Bacteria; p__Firmicutes; c__Clostridia; o__Christensenellales; f__Christensenellaceae; g__Christensenellaceae_R-7_group; s__uncultured_rumen	0.959151
0d79570dcbd43ad9f728b03ed89c6be0	d__Bacteria; p__Bacteroidota; c__Bacteroidia; o__Bacteroidales; f__Prevotellaceae; g__Prevotellaceae_UCG-001; s__uncultured_bacterium	0.997831
0da36b731b8252ab2c5fe4489fa30472	d__Bacteria; p__Bacteroidota; c__Bacteroidia; o__Bacteroidales; f__Bacteroidales_BS11_gut_group; g__Bacteroidales_BS11_gut_group; s__uncultured_rumen	0.946205
0da57a7a91f246f063c1195049691954	d__Bacteria; p__Bacteroidota; c__Bacteroidia; o__Bacteroidales; f__Rikenellaceae; g__Rikenellaceae_RC9_gut_group; s__uncultured_rumen	0.865965
0dbd0ffcdb3143afc1b024137855113a	d__Bacteria; p__Bacteroidota; c__Bacteroidia; o__Bacteroidales; f__Prevotellaceae; g__Prevotella; s__uncultured_rumen	0.977685
0dbddf6b06cc0cefad1548d6d7f7db08	d__Bacteria; p__Firmicutes; c__Clostridia; o__Oscillospirales; f__UCG-010; g__UCG-010; s__uncultured_rumen	0.920585
0dce0c40c35f8b600488b13fc8fc62a5	d__Bacteria; p__Bacteroidota; c__Bacteroidia; o__Bacteroidales; f__Prevotellaceae; g__Prevotella; s__uncultured_rumen	0.921196
0dd8d2bce2d7d586fd0fb1ebac08e0c8	d__Bacteria; p__Firmicutes; c__Clostridia; o__Lachnospirales; f__Lachnospiraceae	0.99972
0df2df8056b6806039cb130c85794914	d__Bacteria; p__Firmicutes; c__Bacilli; o__Erysipelotrichales; f__Erysipelatoclostridiaceae; g__UCG-004; s__unidentified_rumen	0.988245
0e0377633b65c9e51d0c2112bae6b910	d__Bacteria; p__Firmicutes; c__Clostridia; o__Lachnospirales; f__Lachnospiraceae; g__[Ruminococcus]_gauvreauii_group; s__uncultured_rumen	0.975921
0e0c587459dc37449e1eb4f0cac5fef1	d__Bacteria; p__Bacteroidota; c__Bacteroidia; o__Bacteroidales; f__Rikenellaceae; g__Rikenellaceae_RC9_gut_group; s__uncultured_bacterium	0.822814
0e0ff18ff90523089ec7e8fb2eff938e	d__Bacteria; p__Firmicutes; c__Clostridia; o__Oscillospirales; f__Oscillospiraceae; g__Papillibacter; s__uncultured_rumen	0.94648
0e109eea6418d8f2eb0b47590ef5813f	d__Bacteria; p__Bacteroidota; c__Bacteroidia; o__Bacteroidales; f__F082; g__F082; s__uncultured_rumen	0.934278
0e2b10afc2bfad0ee8be457d71614114	d__Bacteria; p__Firmicutes; c__Clostridia; o__Oscillospirales; f__[Eubacterium]_coprostanoligenes_group; g__[Eubacterium]_coprostanoligenes_group; s__uncultured_rumen	0.96305
0e46f1567e5b047cc3196d443ebbc424	d__Bacteria; p__Bacteroidota; c__Bacteroidia; o__Bacteroidales; f__Prevotellaceae; g__Prevotellaceae_UCG-003; s__uncultured_rumen	0.997431
0e57c10e84464bdf53614cbc2c9e83c7	d__Bacteria; p__Bacteroidota; c__Bacteroidia; o__Bacteroidales; f__Prevotellaceae; g__Prevotella; s__uncultured_rumen	0.987966
0e776f2de99bb1049a7a91d5a556f00e	d__Bacteria; p__Bacteroidota; c__Bacteroidia; o__Bacteroidales; f__Prevotellaceae; g__Prevotella; s__uncultured_rumen	0.926809
0e7cd6ac8cab2205cbde10ce8628e997	d__Bacteria; p__Firmicutes; c__Clostridia; o__Clostridia_UCG-014; f__Clostridia_UCG-014; g__Clostridia_UCG-014	1
0e8272d87a54345e45f45f22821fb164	d__Bacteria; p__Bacteroidota; c__Bacteroidia; o__Bacteroidales; f__Prevotellaceae; g__Prevotella	1
0e84c8446806d5b6375cb4c9261392d6	d__Bacteria; p__Firmicutes; c__Clostridia; o__Oscillospirales; f__Oscillospiraceae; g__Papillibacter; s__uncultured_rumen	0.992492
0e95a3b0d7f6281f12f42bff0997292d	d__Bacteria; p__Firmicutes; c__Clostridia; o__Oscillospirales; f__Oscillospiraceae; g__UCG-005; s__uncultured_rumen	0.999371
0e9723bfae76180de0a64b114d7c21b5	d__Bacteria; p__Bacteroidota; c__Bacteroidia; o__Bacteroidales; f__Prevotellaceae; g__Prevotella; s__uncultured_rumen	0.980549
0ea32eaa6a55a7d7baaf70d5ce2e24cd	d__Bacteria; p__Bacteroidota; c__Bacteroidia; o__Bacteroidales; f__Muribaculaceae; g__Muribaculaceae; s__uncultured_rumen	1
0ebd02c6a6417cf5f2a0c7839beee119	d__Bacteria; p__Firmicutes; c__Clostridia; o__Christensenellales; f__Christensenellaceae; g__Christensenellaceae_R-7_group; s__uncultured_rumen	0.906314
0ebfb5741495dd5130562e2a95102c0c	d__Bacteria; p__Bacteroidota; c__Bacteroidia; o__Bacteroidales; f__Prevotellaceae; g__Prevotellaceae_UCG-003	1
0ed0477ca90a1e761eea87970768de5f	d__Bacteria; p__Bacteroidota; c__Bacteroidia; o__Bacteroidales; f__Muribaculaceae; g__Muribaculaceae; s__uncultured_rumen	1
0ef7e8c8caaf9aa8c79e7dae308ff2f4	d__Bacteria; p__Bacteroidota; c__Bacteroidia; o__Bacteroidales; f__F082; g__F082; s__uncultured_rumen	0.929974
0ef82da5527359937a79a42989f904cc	d__Bacteria; p__Bacteroidota; c__Bacteroidia; o__Bacteroidales; f__Muribaculaceae; g__Muribaculaceae; s__uncultured_rumen	1
0f0219fac85a9e6aad32bdfc7a9bb4d9	d__Bacteria; p__Bacteroidota; c__Bacteroidia; o__Bacteroidales; f__Prevotellaceae; g__Prevotella; s__uncultured_rumen	0.85053
0f029426b9e8c8b3a02260a91dbb3987	d__Bacteria; p__Bacteroidota; c__Bacteroidia; o__Bacteroidales; f__Muribaculaceae; g__Muribaculaceae; s__uncultured_rumen	1
0f241b0342b11ca2d40fae092d6ba3b2	d__Bacteria; p__Bacteroidota; c__Bacteroidia; o__Bacteroidales; f__Muribaculaceae; g__Muribaculaceae; s__uncultured_rumen	1
0f329715ab1731e19c3a5953cd578dbc	d__Bacteria; p__Firmicutes; c__Bacilli; o__Erysipelotrichales; f__Erysipelatoclostridiaceae; g__UCG-004; s__unidentified_rumen	0.99998
0f450aeae08f1c00cdde64a4ebf29af1	d__Bacteria; p__Bacteroidota; c__Bacteroidia; o__Bacteroidales; f__Muribaculaceae; g__Muribaculaceae; s__uncultured_bacterium	0.993062
0f51c82559f4b9eb99a873542dd5d697	d__Bacteria; p__Bacteroidota; c__Bacteroidia; o__Bacteroidales; f__Rikenellaceae; g__Rikenellaceae_RC9_gut_group; s__uncultured_rumen	0.885864
0f53606153c38b525dd7e42c7cec8506	d__Bacteria; p__Bacteroidota; c__Bacteroidia; o__Bacteroidales; f__F082; g__F082; s__uncultured_rumen	0.999286
0f5837374eac2dcf2b4451191253e2b1	d__Bacteria; p__Firmicutes; c__Clostridia; o__Oscillospirales; f__[Eubacterium]_coprostanoligenes_group; g__[Eubacterium]_coprostanoligenes_group	0.999949
0f5ae0900c245edcca9db5971af2d5f8	d__Bacteria; p__Bacteroidota; c__Bacteroidia; o__Bacteroidales; f__Prevotellaceae; g__Prevotellaceae_UCG-001; s__uncultured_bacterium	0.989635
0f966bcc9312f3b167291019b3c6aa70	d__Bacteria; p__Firmicutes; c__Clostridia; o__Christensenellales; f__Christensenellaceae; g__Christensenellaceae_R-7_group; s__uncultured_rumen	0.799732
0fabaf0ff234f7e33625537911019fb9	d__Bacteria; p__Firmicutes; c__Clostridia; o__Oscillospirales; f__UCG-010; g__UCG-010	0.999997
0fad0b21f7bb2092b8b1c9b8de3c431d	d__Bacteria; p__Firmicutes; c__Clostridia; o__Oscillospirales; f__Oscillospiraceae; g__NK4A214_group; s__uncultured_bacterium	0.741384
0fd0a6601e46ed68f30e51209272f69f	d__Bacteria; p__Firmicutes; c__Clostridia; o__Oscillospirales; f__Ruminococcaceae; g__Ruminococcus; s__uncultured_rumen	0.996172
0fdcafd3c71855b1dbebff586ecb11a2	d__Bacteria; p__Bacteroidota; c__Bacteroidia; o__Bacteroidales; f__Rikenellaceae; g__Rikenellaceae_RC9_gut_group; s__uncultured_bacterium	0.748421
0fee2d3b860034b6ccbfe9aee4730f23	d__Bacteria; p__Firmicutes; c__Clostridia; o__Oscillospirales; f__Oscillospiraceae; g__UCG-002	0.940718
0fee2e6540160cbaf2aac3fde7522ec4	d__Bacteria; p__Firmicutes; c__Bacilli; o__Acholeplasmatales; f__Acholeplasmataceae; g__Anaeroplasma; s__uncultured_bacterium	0.98052
0ff18dc3d278aa57eb05df87b7826dfc	d__Bacteria; p__Firmicutes; c__Clostridia; o__Lachnospirales; f__Lachnospiraceae; g__uncultured	0.777958
0ff9acd880910345ac2c9c5f9f0d3524	d__Bacteria; p__Firmicutes; c__Clostridia; o__Oscillospirales; f__UCG-010; g__UCG-010; s__uncultured_rumen	0.984595
10042dcc65c6c80fc015233d5235244e	d__Bacteria; p__Firmicutes; c__Clostridia; o__Christensenellales; f__Christensenellaceae; g__Christensenellaceae_R-7_group	0.743893
10081f439774863a87a7ba27c4ac5253	d__Bacteria; p__Bacteroidota; c__Bacteroidia; o__Bacteroidales; f__Rikenellaceae; g__Rikenellaceae_RC9_gut_group; s__uncultured_rumen	0.995971
101b0cd259d7880853da05b663a7f873	d__Bacteria; p__Bacteroidota; c__Bacteroidia; o__Bacteroidales; f__Prevotellaceae; g__Prevotella	0.999977
104320898b06d6765be96c85a4944d18	d__Bacteria; p__Firmicutes; c__Clostridia; o__Oscillospirales; f__Oscillospiraceae; g__uncultured; s__uncultured_Firmicutes	0.886021
104e7aabe0085b6c90e0390b614fa622	d__Bacteria; p__Firmicutes; c__Clostridia; o__Oscillospirales; f__Ruminococcaceae; g__CAG-352; s__uncultured_rumen	0.995785
1053172684cf3d06d0f50ee2b93525b1	d__Bacteria; p__Bacteroidota; c__Bacteroidia; o__Bacteroidales; f__Prevotellaceae; g__Prevotella	0.999999
105344c2d9111756472275fdf91a192c	d__Bacteria; p__Bacteroidota; c__Bacteroidia; o__Bacteroidales; f__Prevotellaceae; g__Prevotella; s__uncultured_rumen	0.992029
1063fa5a1ac72387c27ec0eb3a02bb9c	d__Bacteria; p__Bacteroidota; c__Bacteroidia; o__Bacteroidales; f__Rikenellaceae; g__Rikenellaceae_RC9_gut_group; s__uncultured_rumen	0.970759
1079787b64b045d00a3fb03f2fcbdd4f	d__Bacteria; p__Bacteroidota; c__Bacteroidia; o__Bacteroidales; f__Muribaculaceae; g__Muribaculaceae; s__uncultured_rumen	1
107d7621e0e9d46d971b00c255b0631f	d__Bacteria; p__Bacteroidota; c__Bacteroidia; o__Bacteroidales; f__Prevotellaceae; g__Prevotellaceae_NK3B31_group; s__uncultured_rumen	0.963315
10c937a49101a627057c1c4907c9fc2b	d__Bacteria; p__Bacteroidota; c__Bacteroidia; o__Bacteroidales; f__Prevotellaceae; g__Prevotella; s__uncultured_rumen	0.894673
10cb09b27f38d5e811ef84600e5f242b	d__Bacteria; p__Firmicutes; c__Clostridia; o__Oscillospirales; f__Ruminococcaceae; g__UCG-001	0.72651
10cc02f13f041f882551fca6b99e9312	d__Bacteria; p__Firmicutes; c__Clostridia; o__Oscillospirales; f__Ruminococcaceae; g__uncultured; s__uncultured_rumen	0.999998
10d1c19b6c1d85da80c5d28c47d3c9b1	d__Bacteria; p__Bacteroidota; c__Bacteroidia; o__Bacteroidales; f__Prevotellaceae; g__Prevotellaceae_UCG-003; s__unidentified_rumen	0.89489
10d77c65c2b95166925b4be11521ceab	d__Bacteria; p__Firmicutes; c__Clostridia; o__Lachnospirales; f__Lachnospiraceae	1
10df9cb6ac4e7c74e3d45ac9ea6e9cbf	d__Bacteria; p__Bacteroidota; c__Bacteroidia; o__Bacteroidales; f__Rikenellaceae; g__Rikenellaceae_RC9_gut_group	1
10ec48d8021e197e9e033eb379b00a9a	d__Bacteria; p__Fibrobacterota; c__Fibrobacteria; o__Fibrobacterales; f__Fibrobacteraceae; g__Fibrobacter; s__Fibrobacter_succinogenes	0.729989
10f0c274f5e0a0b4f5a47f0a62612f90	d__Bacteria; p__Firmicutes; c__Clostridia; o__Christensenellales; f__Christensenellaceae; g__Christensenellaceae_R-7_group	0.781693
10fffdedc780af30aba71da99c31310f	d__Bacteria; p__Firmicutes; c__Bacilli; o__Erysipelotrichales; f__Erysipelatoclostridiaceae; g__UCG-004; s__uncultured_bacterium	0.857784
11025e4f94133105fe6f84730594582b	d__Bacteria; p__Firmicutes; c__Clostridia; o__Lachnospirales; f__Lachnospiraceae; g__uncultured	0.956736
110595ee62311f659697a86094475d2e	d__Bacteria; p__Firmicutes; c__Clostridia; o__Lachnospirales; f__Lachnospiraceae	0.999999
11268e3d45ceae55b3289e101f66829a	d__Bacteria; p__Bacteroidota; c__Bacteroidia; o__Bacteroidales; f__F082; g__F082; s__uncultured_bacterium	0.964655
112cee15b4e913a2c95809bde4e4a18c	d__Bacteria; p__Bacteroidota; c__Bacteroidia; o__Bacteroidales; f__uncultured; g__uncultured; s__uncultured_rumen	0.999999
1149e8466bdfaace5e8f27f531b1ad4b	d__Bacteria; p__Bacteroidota; c__Bacteroidia; o__Bacteroidales; f__Prevotellaceae; g__Prevotella	1
115758b8881c6b01c2257ede12d237e2	d__Bacteria; p__Firmicutes; c__Clostridia; o__Oscillospirales; f__UCG-010; g__UCG-010; s__uncultured_rumen	0.969612
115ae5e1c52f1518be5e0fb8e878ced5	d__Bacteria; p__Firmicutes; c__Clostridia; o__Lachnospirales; f__Lachnospiraceae; g__Lachnospiraceae_UCG-008; s__uncultured_rumen	1
116229e020513402bee47396ae6212a0	d__Bacteria; p__Firmicutes; c__Clostridia; o__Oscillospirales; f__Oscillospiraceae; g__Papillibacter; s__uncultured_bacterium	0.844192
116cb998cb6606d81f67c9e2ca472c5c	d__Bacteria; p__Bacteroidota; c__Bacteroidia; o__Bacteroidales; f__Rikenellaceae; g__Rikenellaceae_RC9_gut_group; s__uncultured_rumen	0.995019
116da2c1e06467591bce2431a98fd63f	d__Bacteria; p__Bacteroidota; c__Bacteroidia; o__Bacteroidales; f__Rikenellaceae; g__Rikenellaceae_RC9_gut_group; s__uncultured_rumen	0.99124
1171f8d7a3f0a368636a01ecdc152164	d__Bacteria; p__Bacteroidota; c__Bacteroidia; o__Bacteroidales; f__Rikenellaceae; g__Rikenellaceae_RC9_gut_group; s__uncultured_rumen	0.994899
118046b33135323d2789f66bd2102988	d__Bacteria; p__Bacteroidota; c__Bacteroidia; o__Bacteroidales; f__Prevotellaceae; g__Prevotellaceae_UCG-003; s__uncultured_rumen	0.954529
11817060ead0d7c3b4f60c39408f4e42	d__Bacteria; p__Firmicutes; c__Clostridia; o__Lachnospirales; f__Lachnospiraceae; g__Lachnospiraceae_NK3A20_group	0.999858
11975c1a0f02c89b5ceab25e5aa3e0e8	d__Bacteria; p__Firmicutes; c__Clostridia; o__Oscillospirales; f__Ruminococcaceae; g__uncultured; s__uncultured_rumen	0.953174
11b26692e2f834f4ca9bd25fba947858	d__Bacteria; p__Bacteroidota; c__Bacteroidia; o__Bacteroidales; f__Bacteroidetes_BD2-2; g__Bacteroidetes_BD2-2; s__uncultured_rumen	1
11c3a13771d88e78449fa4031c39a54f	d__Bacteria; p__Firmicutes; c__Clostridia; o__Christensenellales; f__Christensenellaceae; g__Christensenellaceae_R-7_group	0.997936
11c6e72c834c9f21391837cf95553831	d__Bacteria; p__Bacteroidota; c__Bacteroidia; o__Bacteroidales; f__F082; g__F082; s__uncultured_rumen	0.858245
11d41c83388bbabd68df85d3f928907d	d__Bacteria; p__Bacteroidota; c__Bacteroidia; o__Bacteroidales; f__Prevotellaceae; g__Prevotella	0.999997
11fef0a689d6bc063293a7508d70852c	d__Bacteria; p__Bacteroidota; c__Bacteroidia; o__Bacteroidales; f__Rikenellaceae; g__Rikenellaceae_RC9_gut_group; s__uncultured_bacterium	0.811034
12080fb67c7987d1165fd01d4fee0ce3	d__Bacteria; p__Bacteroidota; c__Bacteroidia; o__Bacteroidales; f__Rikenellaceae; g__Rikenellaceae_RC9_gut_group; s__uncultured_bacterium	0.985188
120c9de83631d8a99abc727f590e689c	d__Bacteria; p__Bacteroidota; c__Bacteroidia; o__Bacteroidales; f__Rikenellaceae; g__Rikenellaceae_RC9_gut_group	1
12174fec4e36d14ab4fcdcce42c5ae09	d__Bacteria; p__Bacteroidota; c__Bacteroidia; o__Bacteroidales; f__Prevotellaceae; g__Prevotella; s__uncultured_rumen	0.958957
121cf0edc32ab9be927b1a9808813896	d__Bacteria; p__Bacteroidota; c__Bacteroidia; o__Bacteroidales; f__Rikenellaceae; g__Rikenellaceae_RC9_gut_group	0.999985
121f8872344ad891978a4829ca15a6b9	d__Bacteria; p__Bacteroidota; c__Bacteroidia; o__Bacteroidales; f__Prevotellaceae; g__Prevotella; s__uncultured_rumen	0.939017
1221e08c6880afedd66f3ef92a17a6c1	d__Bacteria; p__Bacteroidota; c__Bacteroidia; o__Bacteroidales; f__Rikenellaceae; g__Rikenellaceae_RC9_gut_group; s__uncultured_rumen	0.980787
1232f0b3c503489f69799dd19d9c7ec5	d__Bacteria; p__Bacteroidota; c__Bacteroidia; o__Bacteroidales; f__Prevotellaceae; g__Prevotellaceae_UCG-001; s__uncultured_rumen	0.99795
12347a4d90c18773dac68e6886c6b75c	d__Bacteria; p__Bacteroidota; c__Bacteroidia; o__Bacteroidales; f__Prevotellaceae; g__Prevotellaceae_UCG-003; s__uncultured_rumen	0.808104
1244d8eb3c6a46632ad8c1076946a04d	d__Bacteria; p__Bacteroidota; c__Bacteroidia; o__Bacteroidales; f__F082; g__F082; s__uncultured_rumen	0.760121
124fb21febe186b16f602d7db071f137	d__Bacteria; p__Bacteroidota; c__Bacteroidia; o__Bacteroidales; f__Rikenellaceae; g__Rikenellaceae_RC9_gut_group; s__uncultured_rumen	0.990635
12668c05a9f3436c6b846870e37b3b10	d__Bacteria; p__Firmicutes; c__Clostridia; o__Clostridia_UCG-014; f__Clostridia_UCG-014; g__Clostridia_UCG-014	1
1271fbb7445caf77917ff60a2d641af5	d__Bacteria; p__Firmicutes; c__Clostridia; o__Lachnospirales; f__Lachnospiraceae; g__Lachnospiraceae_AC2044_group; s__uncultured_rumen	0.838927
1272cc300456898521f2cb34998b5b73	d__Bacteria; p__Firmicutes; c__Clostridia; o__Lachnospirales; f__Lachnospiraceae; g__Oribacterium; s__uncultured_rumen	0.795826
1282828f586bf1a81a3978250b4d42ad	d__Bacteria; p__Bacteroidota; c__Bacteroidia; o__Bacteroidales; f__Rikenellaceae; g__Rikenellaceae_RC9_gut_group; s__uncultured_bacterium	0.903405
128fe2612feae55bedf4d4b09c58ae93	d__Bacteria; p__Bacteroidota; c__Bacteroidia; o__Bacteroidales; f__Muribaculaceae; g__Muribaculaceae; s__uncultured_rumen	1
1294eab3ac6ab81917d66f38c8579e48	d__Bacteria; p__Bacteroidota; c__Bacteroidia; o__Bacteroidales; f__Prevotellaceae; g__Prevotella	0.999732
12a512e8e322a4a777213efe67b36e41	d__Bacteria; p__Firmicutes; c__Clostridia; o__Lachnospirales; f__Lachnospiraceae	0.999998
12ae30b1dbe131d50cfa56891fb83972	d__Bacteria; p__Bacteroidota; c__Bacteroidia; o__Bacteroidales; f__Prevotellaceae; g__Prevotella; s__uncultured_rumen	0.995725
12bc182cf8fecbf018d855aaf1b08311	d__Bacteria; p__Bacteroidota; c__Bacteroidia; o__Bacteroidales; f__Prevotellaceae; g__Prevotella; s__uncultured_rumen	0.977454
12c3a3b850f0d0b8dfc7997bca392d18	d__Bacteria; p__Firmicutes; c__Clostridia; o__Lachnospirales; f__Lachnospiraceae; g__Lachnospiraceae_NK4A136_group; s__bacterium_XPB1013	0.996181
12d3df56e7b1a94872678b5f8ad67e91	d__Bacteria; p__Bacteroidota; c__Bacteroidia; o__Bacteroidales; f__Rikenellaceae; g__Rikenellaceae_RC9_gut_group; s__uncultured_bacterium	0.837739
12d9cd5ff6ec03c6a3853b302a814876	d__Bacteria; p__Firmicutes; c__Clostridia; o__Oscillospirales; f__Ruminococcaceae; g__uncultured; s__uncultured_rumen	0.998576
12f753cf0060f6e62231af43be1c9497	d__Bacteria; p__Firmicutes; c__Clostridia; o__Christensenellales; f__Christensenellaceae; g__Christensenellaceae_R-7_group; s__uncultured_rumen	0.820716
12f84aba821ec64e00c0c481f19d7fdd	d__Bacteria; p__Firmicutes; c__Clostridia; o__Peptostreptococcales-Tissierellales; f__Anaerovoracaceae; g__Family_XIII_UCG-001; s__uncultured_rumen	0.982016
130d9aa7d341dd4a19bd9842883ee616	d__Bacteria; p__Bacteroidota; c__Bacteroidia; o__Bacteroidales; f__Prevotellaceae; g__Prevotellaceae_UCG-001; s__uncultured_rumen	0.99993
132137ec424d5db9e77c045f3a8d0804	d__Bacteria; p__Bacteroidota; c__Bacteroidia; o__Bacteroidales; f__Prevotellaceae; g__Prevotella; s__uncultured_rumen	0.996501
13242e86bdc8b34e2a96007076101dd8	d__Bacteria; p__Bacteroidota; c__Bacteroidia; o__Bacteroidales; f__Prevotellaceae; g__Prevotellaceae_UCG-001; s__uncultured_rumen	0.99475
13269a672a92651375af450d91d96369	d__Bacteria; p__Firmicutes; c__Clostridia; o__Oscillospirales; f__Ruminococcaceae; g__Ruminococcus; s__uncultured_Clostridiaceae	0.995755
134174032f226d2652c8fc5d84972ee2	d__Bacteria; p__Bacteroidota; c__Bacteroidia; o__Bacteroidales; f__Muribaculaceae; g__Muribaculaceae; s__uncultured_rumen	1
1341f8e1e904ab03db52b343fe72c60c	d__Bacteria; p__Spirochaetota; c__Spirochaetia; o__Spirochaetales; f__Spirochaetaceae; g__Treponema; s__uncultured_rumen	0.997962
13500e7d95d4d0916649c96fd885f3bd	d__Bacteria; p__Bacteroidota; c__Bacteroidia; o__Bacteroidales; f__Muribaculaceae; g__Muribaculaceae; s__uncultured_rumen	1
135ac53d27a1a0c30e98dc187e21ec7e	d__Bacteria; p__Bacteroidota; c__Bacteroidia; o__Bacteroidales; f__Muribaculaceae; g__Muribaculaceae; s__uncultured_bacterium	0.998826
135ba77e1c058a7e46d44109c6991323	d__Bacteria; p__Bacteroidota; c__Bacteroidia; o__Bacteroidales; f__Rikenellaceae; g__Rikenellaceae_RC9_gut_group; s__uncultured_bacterium	0.883543
136df71c3b740adc185afac2c2e74076	d__Bacteria; p__Firmicutes; c__Clostridia; o__Lachnospirales; f__Lachnospiraceae; g__possible_genus_Sk018; s__uncultured_bacterium	0.712523
136e8376ad93ae0cd8eb378ba82f34cc	d__Bacteria; p__Firmicutes; c__Clostridia; o__Clostridia_UCG-014; f__Clostridia_UCG-014; g__Clostridia_UCG-014; s__uncultured_rumen	0.92196
1373a1aa28472a84d21570a2247fce83	d__Bacteria; p__Bacteroidota; c__Bacteroidia; o__Bacteroidales; f__F082; g__F082; s__uncultured_rumen	0.998386
1375abb3efe2b10d00ecfea19dd87775	d__Bacteria; p__Firmicutes; c__Clostridia; o__Oscillospirales; f__Ruminococcaceae; g__Ruminococcus; s__uncultured_bacterium	0.815622
137d1af5d76ed1f75092dc0d5cf6ac8c	d__Bacteria; p__Firmicutes; c__Clostridia; o__Oscillospirales; f__[Eubacterium]_coprostanoligenes_group; g__[Eubacterium]_coprostanoligenes_group; s__uncultured_rumen	0.94416
13804f4e40591e8cacd336efbe39d6b3	d__Bacteria; p__Bacteroidota; c__Bacteroidia; o__Bacteroidales; f__Prevotellaceae; g__Prevotella; s__unidentified_rumen	0.748588
138b894d362c0ca6f3bef721a2e41d0f	d__Bacteria; p__Firmicutes; c__Clostridia; o__Lachnospirales; f__Lachnospiraceae; g__Lachnospiraceae_NK3A20_group; s__unidentified_rumen	0.71127
1397e1f18ef571436fd22a8b9f97ee52	d__Bacteria; p__Fibrobacterota; c__Fibrobacteria; o__Fibrobacterales; f__Fibrobacteraceae; g__uncultured; s__uncultured_rumen	1
13995b00a9d7e51b333371784d260ec6	d__Bacteria; p__Fibrobacterota; c__Fibrobacteria; o__Fibrobacterales; f__Fibrobacteraceae; g__Fibrobacter; s__Fibrobacter_sp.	0.809894
139a3e1da6207007c96b1b27175502fc	d__Bacteria; p__Bacteroidota; c__Bacteroidia; o__Bacteroidales; f__Bacteroidales_BS11_gut_group; g__Bacteroidales_BS11_gut_group; s__uncultured_rumen	0.923875
13a33b3e76aa267c69287139d6c39e0b	d__Bacteria; p__Bacteroidota; c__Bacteroidia; o__Bacteroidales; f__Rikenellaceae; g__Rikenellaceae_RC9_gut_group	1
13a5427102d104820950e0b8ce36c46f	d__Bacteria; p__Bacteroidota; c__Bacteroidia; o__Bacteroidales; f__Bacteroidales_RF16_group; g__Bacteroidales_RF16_group; s__uncultured_rumen	0.769096
13a711c76a0dc6837b5603fabd67ef97	d__Bacteria; p__Bacteroidota; c__Bacteroidia; o__Bacteroidales; f__Bacteroidales_UCG-001; g__Bacteroidales_UCG-001; s__uncultured_rumen	0.999993
13b35c9dac0fe82ce777aec4bcecbda6	d__Bacteria; p__Firmicutes; c__Clostridia; o__Lachnospirales; f__Lachnospiraceae; g__Butyrivibrio	0.999999
13cb5337dbec0be045e6dcc15a385122	d__Bacteria; p__Bacteroidota; c__Bacteroidia; o__Bacteroidales; f__Prevotellaceae; g__Prevotella; s__uncultured_rumen	0.988262
13cc21359efe2b99328aa57a9f483f6c	d__Bacteria; p__Bacteroidota; c__Bacteroidia; o__Bacteroidales; f__F082; g__F082; s__uncultured_rumen	0.999494
13ce69253b7f0a25d5d4377115cd8b77	d__Bacteria; p__Bacteroidota; c__Bacteroidia; o__Bacteroidales; f__F082; g__F082	0.999997
13d0c02e98566266d88b6dddda0da60b	d__Bacteria; p__Bacteroidota; c__Bacteroidia; o__Bacteroidales; f__Rikenellaceae; g__Rikenellaceae_RC9_gut_group; s__uncultured_rumen	0.99576
13d66736e1506e307190061bf976affc	d__Bacteria; p__Firmicutes; c__Clostridia; o__Peptostreptococcales-Tissierellales; f__Anaerovoracaceae; g__Family_XIII_AD3011_group; s__uncultured_bacterium	0.986097
13eaf604a2379f43dc4732bab1a87e9f	d__Bacteria; p__Firmicutes; c__Clostridia; o__Oscillospirales; f__Ruminococcaceae; g__Ruminococcus	0.968152
13f3b89eda35e45aebec0a35ccb9f1e9	d__Bacteria; p__Firmicutes; c__Clostridia; o__Christensenellales; f__Christensenellaceae; g__Christensenellaceae_R-7_group; s__uncultured_rumen	0.700726
13f6df99a9cf6e3c2aca961caacfaba2	d__Bacteria; p__Firmicutes; c__Clostridia; o__Christensenellales; f__Christensenellaceae; g__Christensenellaceae_R-7_group	0.987355
13fbe8b9ccee655b619ac7c657df887b	d__Bacteria; p__Firmicutes; c__Clostridia; o__Clostridia; f__Hungateiclostridiaceae; g__Saccharofermentans	1
140416f698126999b6ce942240052eef	d__Bacteria; p__Firmicutes; c__Clostridia; o__Lachnospirales; f__Lachnospiraceae; g__Lachnospiraceae_ND3007_group	0.99997
140cf45873af4a080c0baa2604abd037	d__Bacteria; p__Bacteroidota; c__Bacteroidia; o__Bacteroidales; f__Muribaculaceae; g__Muribaculaceae; s__uncultured_rumen	1
140f6a1fc4d9bdf14482ae4677e54ea9	d__Bacteria; p__Bacteroidota; c__Bacteroidia; o__Bacteroidales; f__Rikenellaceae; g__Rikenellaceae_RC9_gut_group; s__uncultured_rumen	0.969365
14129da08306f3bd7a55cde639cd5da3	d__Bacteria; p__Firmicutes; c__Clostridia; o__Oscillospirales; f__Oscillospiraceae; g__V9D2013_group; s__bacterium_V9D2013	0.99432
141db8c2043dfc86c06a9a815cf38096	d__Bacteria; p__Firmicutes; c__Clostridia; o__Oscillospirales; f__Butyricicoccaceae; g__UCG-009; s__uncultured_bacterium	0.999993
14221ddcd4294b943fd7f0b9d16eb78d	d__Bacteria; p__Bacteroidota; c__Bacteroidia; o__Bacteroidales; f__Rikenellaceae; g__Rikenellaceae_RC9_gut_group; s__uncultured_rumen	0.976273
14294c2734f38b7e1929f1025694d863	d__Bacteria; p__Bacteroidota; c__Bacteroidia; o__Bacteroidales; f__Bacteroidales_RF16_group; g__Bacteroidales_RF16_group; s__uncultured_rumen	0.985945
142c939ea7f3670776d28b0de0573747	d__Bacteria; p__Firmicutes; c__Clostridia; o__Oscillospirales; f__Ruminococcaceae; g__uncultured; s__uncultured_rumen	0.973813
142e61778e6a593d58c51a11e2c68129	d__Bacteria; p__Bacteroidota; c__Bacteroidia; o__Bacteroidales; f__Muribaculaceae; g__Muribaculaceae; s__uncultured_rumen	1
142f413e824ca61fb47e263c42637d44	d__Bacteria; p__Bacteroidota; c__Bacteroidia; o__Bacteroidales; f__Prevotellaceae; g__Prevotella; s__uncultured_rumen	0.872739
143a32a460114475819f80645f08581e	d__Bacteria; p__Bacteroidota; c__Bacteroidia; o__Bacteroidales; f__F082; g__F082; s__uncultured_rumen	0.930975
143b6606d6c81be48ff2d7e018b75def	d__Bacteria; p__Firmicutes; c__Clostridia; o__Oscillospirales; f__Ruminococcaceae; g__Ruminococcus; s__uncultured_rumen	0.734171
14479f34c62d53c9aafd801ecbc9da9b	d__Bacteria; p__Bacteroidota; c__Bacteroidia; o__Bacteroidales; f__Rikenellaceae; g__Rikenellaceae_RC9_gut_group; s__uncultured_rumen	0.983691
145728d536abd485b28f5e1b5e55827b	d__Bacteria; p__Bacteroidota; c__Bacteroidia; o__Bacteroidales; f__Rikenellaceae; g__Rikenellaceae_RC9_gut_group; s__Bacteroidales_bacterium	0.995735
145fb5b52f80a682bc65acbf8fb0a9a5	d__Bacteria; p__Bacteroidota; c__Bacteroidia; o__Bacteroidales; f__Rikenellaceae; g__Rikenellaceae_RC9_gut_group; s__uncultured_rumen	0.993572
1472b50b3eafd6bc54ae293cffd300d0	d__Bacteria; p__Bacteroidota; c__Bacteroidia; o__Bacteroidales; f__Prevotellaceae; g__Prevotellaceae_UCG-001; s__uncultured_rumen	0.994719
14869d090a39f34cafe6cc1614650b87	d__Bacteria; p__Bacteroidota; c__Bacteroidia; o__Bacteroidales; f__Muribaculaceae; g__Muribaculaceae; s__uncultured_rumen	1
149ab272dedc9a508c4e94ceed9c1caa	d__Bacteria; p__Bacteroidota; c__Bacteroidia; o__Bacteroidales; f__Rikenellaceae; g__Rikenellaceae_RC9_gut_group; s__uncultured_bacterium	0.851224
149b7629910451447395e325d64af8c1	d__Bacteria; p__Bacteroidota; c__Bacteroidia; o__Bacteroidales; f__Muribaculaceae; g__Muribaculaceae; s__uncultured_rumen	0.994704
149f4f7b9e81c441f582a08c37ac0726	d__Bacteria; p__Bacteroidota; c__Bacteroidia; o__Bacteroidales; f__Prevotellaceae; g__Prevotella; s__uncultured_rumen	0.97791
14aebf016c575bb85c4378ac4e9068f1	d__Bacteria; p__Bacteroidota; c__Bacteroidia; o__Bacteroidales; f__Prevotellaceae; g__Prevotella	0.953239
14b2ffe62f7f9c0787eb6d5b771d75c5	d__Bacteria; p__Firmicutes; c__Bacilli; o__Erysipelotrichales; f__Erysipelatoclostridiaceae; g__UCG-004; s__uncultured_rumen	0.966335
14c2e75264b5dc21164326bf793fd694	d__Bacteria; p__Bacteroidota; c__Bacteroidia; o__Bacteroidales; f__Muribaculaceae; g__Muribaculaceae; s__uncultured_rumen	1
14c415cf611ec29fcbd087e4a3756f86	d__Bacteria; p__Bacteroidota; c__Bacteroidia; o__Bacteroidales; f__Bacteroidales_RF16_group; g__Bacteroidales_RF16_group; s__uncultured_rumen	0.84032
14db4bf26027b6be4f7238465b2ca5fd	d__Bacteria; p__Bacteroidota; c__Bacteroidia; o__Bacteroidales; f__F082; g__F082; s__uncultured_rumen	0.969676
14de436f06717c4e0d222f317554a0b2	d__Bacteria; p__Bacteroidota; c__Bacteroidia; o__Bacteroidales; f__Rikenellaceae; g__Rikenellaceae_RC9_gut_group; s__unidentified_rumen	0.975168
14e7c62788a5510e639f480a5128f4cd	d__Bacteria; p__Bacteroidota; c__Bacteroidia; o__Bacteroidales; f__Prevotellaceae; g__Prevotellaceae_UCG-003; s__uncultured_rumen	0.959271
14e868a7ac663cc3bb213b152efbcb8c	d__Bacteria; p__Bacteroidota; c__Bacteroidia; o__Bacteroidales; f__Bacteroidales_RF16_group; g__Bacteroidales_RF16_group	1
14e8739186e279aa7e56bf73e8d4381c	d__Bacteria; p__Bacteroidota; c__Bacteroidia; o__Bacteroidales; f__Rikenellaceae; g__Rikenellaceae_RC9_gut_group	1
14f006abea8e0aff9d5ff12fbbbc8241	d__Bacteria; p__Firmicutes; c__Clostridia; o__Clostridia_UCG-014; f__Clostridia_UCG-014; g__Clostridia_UCG-014; s__uncultured_rumen	0.983151
14f109eb0d794aaa8a0ffeeaace06f84	d__Bacteria; p__Bacteroidota; c__Bacteroidia; o__Bacteroidales; f__Rikenellaceae; g__Rikenellaceae_RC9_gut_group; s__uncultured_rumen	0.997787
14f2185ab9bc3d5de26e726c591ca9ba	d__Bacteria; p__Firmicutes; c__Clostridia; o__Clostridia_UCG-014; f__Clostridia_UCG-014; g__Clostridia_UCG-014	1
1504b22c5a34fa3b508183d99c7cb1e4	d__Bacteria; p__Bacteroidota; c__Bacteroidia; o__Bacteroidales; f__Prevotellaceae; g__Prevotella; s__uncultured_rumen	0.886305
1506b966934c84e836444a9ae069cb6d	d__Bacteria; p__Bacteroidota; c__Bacteroidia; o__Bacteroidales; f__Prevotellaceae; g__Prevotella; s__uncultured_rumen	0.978343
151d5cd9cf2bddb0e6358fe079380dfd	d__Bacteria; p__Firmicutes; c__Clostridia; o__Clostridia_UCG-014; f__Clostridia_UCG-014; g__Clostridia_UCG-014; s__uncultured_rumen	0.933562
151dc438fbd29a76784f7120fa6495fc	d__Bacteria; p__Bacteroidota; c__Bacteroidia; o__Bacteroidales; f__Rikenellaceae; g__Rikenellaceae_RC9_gut_group; s__uncultured_bacterium	0.99
151f2acd0c37e2a7315d88bf1140716d	d__Bacteria; p__Bacteroidota; c__Bacteroidia; o__Bacteroidales; f__Prevotellaceae; g__Prevotella; s__uncultured_rumen	0.891813
154fe7b24e2492f8a586bdb021cae452	d__Bacteria; p__Bacteroidota; c__Bacteroidia; o__Bacteroidales; f__Prevotellaceae; g__Prevotella	1
1550a96db021bad267f127e51ef8feaf	d__Bacteria; p__Firmicutes; c__Clostridia; o__Oscillospirales; f__[Eubacterium]_coprostanoligenes_group; g__[Eubacterium]_coprostanoligenes_group; s__uncultured_rumen	0.993348
1559c4d3e5b7c3972931917bf9599982	d__Bacteria; p__Firmicutes; c__Clostridia; o__Oscillospirales; f__Oscillospiraceae; g__Papillibacter; s__uncultured_rumen	0.998904
1570316c5cd80fe94c0e34fa00c49f71	d__Bacteria; p__Firmicutes; c__Clostridia; o__Lachnospirales; f__Lachnospiraceae; g__Lachnospiraceae_NK3A20_group; s__uncultured_rumen	0.737507
157aa13e4977517e8f42e974bfe2c789	d__Bacteria; p__Bacteroidota; c__Bacteroidia; o__Bacteroidales; f__Rikenellaceae; g__Rikenellaceae_RC9_gut_group; s__unidentified_rumen	0.966342
1581e3da03dfdf24133fcd67f41509d1	d__Bacteria; p__Bacteroidota; c__Bacteroidia; o__Bacteroidales; f__F082; g__F082; s__uncultured_rumen	0.940863
15a1557974f7c5524379f38f0b979a17	d__Bacteria; p__Patescibacteria; c__Saccharimonadia; o__Saccharimonadales; f__Saccharimonadaceae; g__Candidatus_Saccharimonas; s__uncultured_rumen	0.953406
15b127dff1166f0c9d70936354719cb2	d__Bacteria; p__Bacteroidota; c__Bacteroidia; o__Bacteroidales; f__F082; g__F082; s__uncultured_rumen	0.800395
15ba49971c2906cd3fb3659f19bf7c57	d__Bacteria; p__Bacteroidota; c__Bacteroidia; o__Bacteroidales; f__Muribaculaceae; g__Muribaculaceae; s__uncultured_bacterium	0.992106
15c71fd6ebaa953b0f767ac67033ded6	d__Bacteria; p__Bacteroidota; c__Bacteroidia; o__Bacteroidales; f__Muribaculaceae; g__Muribaculaceae; s__uncultured_rumen	1
15c85b9c8a9363ad940ea4bf6e09f95f	d__Bacteria; p__Bacteroidota; c__Bacteroidia; o__Bacteroidales; f__Prevotellaceae; g__Prevotellaceae_UCG-003; s__uncultured_rumen	0.86047
15e02f025d0b333723bd1949e7ca54db	d__Bacteria; p__Firmicutes; c__Clostridia; o__Clostridia_vadinBB60_group; f__Clostridia_vadinBB60_group; g__Clostridia_vadinBB60_group; s__uncultured_rumen	0.999868
15e64762c3b352497ef6113c58bc497a	d__Bacteria; p__Bacteroidota; c__Bacteroidia; o__Bacteroidales; f__F082; g__F082; s__uncultured_rumen	0.999215
15e8637d5bf6353a726d7e812261f90b	d__Bacteria; p__Bacteroidota; c__Bacteroidia; o__Bacteroidales; f__Muribaculaceae; g__Muribaculaceae; s__uncultured_rumen	0.999338
15e8afcd798c25ecb80c3574d59a9ba5	d__Bacteria; p__Firmicutes; c__Clostridia; o__Oscillospirales; f__UCG-010; g__UCG-010; s__uncultured_rumen	0.997585
15ec2ea5fba93aefe43dd6d166d442a5	d__Bacteria; p__Firmicutes; c__Clostridia; o__Lachnospirales; f__Lachnospiraceae; g__[Eubacterium]_xylanophilum_group; s__uncultured_rumen	0.999128
15f1e22150c7f3186a454a50982a0f7e	d__Bacteria; p__Firmicutes; c__Bacilli; o__Acholeplasmatales; f__Acholeplasmataceae; g__Anaeroplasma; s__uncultured_rumen	0.999964
15f4c7ae251ccd8f70909347fe76d708	d__Bacteria; p__Fibrobacterota; c__Fibrobacteria; o__Fibrobacterales; f__Fibrobacteraceae; g__Fibrobacter; s__Fibrobacter_sp.	0.849402
15fb40daf916beb8a6ccd4b6516ed57f	d__Bacteria; p__Bacteroidota; c__Bacteroidia; o__Bacteroidales; f__Rikenellaceae; g__Rikenellaceae_RC9_gut_group; s__uncultured_bacterium	0.928202
16058884045e0131002c85afea0bf040	d__Bacteria; p__Bacteroidota; c__Bacteroidia; o__Bacteroidales; f__Muribaculaceae; g__Muribaculaceae; s__uncultured_bacterium	0.99356
1622946611b0390f5f73fdfaf824ddd5	d__Bacteria; p__Bacteroidota; c__Bacteroidia; o__Bacteroidales; f__Rikenellaceae; g__Rikenellaceae_RC9_gut_group; s__uncultured_rumen	0.994245
162dcbbd63ec7874d3b9a337487dfe2e	d__Bacteria; p__Firmicutes; c__Bacilli; o__Erysipelotrichales; f__Erysipelatoclostridiaceae; g__UCG-004; s__unidentified_rumen	1
163ae9885e8c261a95c09a84eb908834	d__Bacteria; p__Bacteroidota; c__Bacteroidia; o__Bacteroidales; f__Rikenellaceae; g__Rikenellaceae_RC9_gut_group; s__uncultured_rumen	0.824313
163c8d13d83fd69c18188a6bee7de353	d__Bacteria; p__Bacteroidota; c__Bacteroidia; o__Bacteroidales; f__Prevotellaceae; g__Prevotella; s__uncultured_rumen	0.954775
163f2a22baea5399025eb5a991def8c9	d__Bacteria; p__Bacteroidota; c__Bacteroidia; o__Bacteroidales; f__Muribaculaceae; g__Muribaculaceae; s__uncultured_rumen	1
1649fa30114651c0b7d899775fdf2a9c	d__Bacteria; p__Bacteroidota; c__Bacteroidia; o__Bacteroidales; f__Prevotellaceae; g__Prevotella; s__uncultured_rumen	0.990641
1653f269ee4823536656923ae09a0152	d__Bacteria; p__Bacteroidota; c__Bacteroidia; o__Bacteroidales; f__F082; g__F082; s__uncultured_rumen	0.857869
16568d42468e2c28dbd44275cd001e86	d__Bacteria; p__Bacteroidota; c__Bacteroidia; o__Bacteroidales; f__Prevotellaceae; g__Prevotellaceae_NK3B31_group; s__uncultured_rumen	0.969504
16707a0d628183bf3aebc51b13c638b3	d__Bacteria; p__Bacteroidota; c__Bacteroidia; o__Bacteroidales; f__F082; g__F082; s__uncultured_rumen	0.791479
167a4e3179c2bfc27f7b811c74e05dc2	d__Bacteria; p__Firmicutes; c__Clostridia; o__Lachnospirales; f__Lachnospiraceae; g__Lachnospiraceae_AC2044_group; s__uncultured_bacterium	0.923198
167d98ffcdd2ffa1126f9c9e0c321449	d__Bacteria; p__Bacteroidota; c__Bacteroidia; o__Bacteroidales; f__Prevotellaceae; g__Prevotellaceae_UCG-003; s__uncultured_rumen	0.872155
168eaeba345e3f80a12e39f338ed742f	d__Bacteria; p__Bacteroidota; c__Bacteroidia; o__Bacteroidales; f__Prevotellaceae; g__Prevotella; s__uncultured_rumen	0.992133
16948b69062f47ffe5b8773b9b13185f	d__Bacteria; p__Bacteroidota; c__Bacteroidia; o__Bacteroidales; f__Prevotellaceae; g__Prevotellaceae_UCG-003	1
16b6a611ce38e3c2388906beb0badc8a	d__Bacteria; p__Spirochaetota; c__Spirochaetia; o__Spirochaetales; f__Spirochaetaceae; g__Sphaerochaeta; s__uncultured_Spirochaeta	0.999906
16ba6b339287944ca5c5012a281aa91a	d__Bacteria; p__Bacteroidota; c__Bacteroidia; o__Bacteroidales; f__Prevotellaceae; g__Prevotellaceae_UCG-003; s__uncultured_bacterium	0.760098
16c63f038edc93239e9a8e9dd3069df2	d__Bacteria; p__Bacteroidota; c__Bacteroidia; o__Bacteroidales; f__Prevotellaceae; g__Prevotella; s__uncultured_rumen	0.957674
16cff1ba8459ab005192b979e2dac547	d__Bacteria; p__Bacteroidota; c__Bacteroidia; o__Bacteroidales; f__Muribaculaceae; g__Muribaculaceae; s__uncultured_rumen	0.999616
16d02800a40863d1fd9817de66ab18c3	d__Bacteria; p__Bacteroidota; c__Bacteroidia; o__Bacteroidales; f__Prevotellaceae; g__Prevotella; s__uncultured_rumen	0.951328
16d194779a1899cb23f95f15adc6eaa1	d__Bacteria; p__Firmicutes; c__Clostridia; o__Lachnospirales; f__Lachnospiraceae; g__Lachnospiraceae_ND3007_group; s__uncultured_rumen	0.795738
16d7a03a6225c7fc50c8dce4d15aa6ed	d__Bacteria; p__Bacteroidota; c__Bacteroidia; o__Bacteroidales; f__p-251-o5; g__p-251-o5; s__uncultured_bacterium	0.896586
16e6a10d1f2b5fa0fbbbe5a10eaaaf12	d__Bacteria; p__Bacteroidota; c__Bacteroidia; o__Bacteroidales; f__Rikenellaceae; g__Rikenellaceae_RC9_gut_group; s__uncultured_bacterium	0.865591
16f8f7f86cce7862c23cf855c35578ff	d__Bacteria; p__Bacteroidota; c__Bacteroidia; o__Bacteroidales; f__Prevotellaceae; g__Prevotellaceae_UCG-004; s__uncultured_bacterium	0.777583
17069f633b2fb6ea8daebd96c5805184	d__Bacteria; p__Bacteroidota; c__Bacteroidia; o__Bacteroidales; f__Muribaculaceae; g__Muribaculaceae; s__uncultured_rumen	0.707969
1711934052f9978d0a9fcd7fa1000eac	d__Bacteria; p__Firmicutes; c__Clostridia; o__Oscillospirales; f__[Eubacterium]_coprostanoligenes_group; g__[Eubacterium]_coprostanoligenes_group; s__uncultured_bacterium	0.902191
1729a128a4c9b4d3eca43adfaf0938de	d__Bacteria; p__Bacteroidota; c__Bacteroidia; o__Bacteroidales; f__Prevotellaceae; g__Prevotellaceae_UCG-003; s__uncultured_rumen	0.951555
173774f6056678e9fb056bbae15c43de	d__Bacteria; p__Bacteroidota; c__Bacteroidia; o__Bacteroidales; f__Prevotellaceae; g__Prevotella; s__uncultured_rumen	0.794469
173857adcb09738e48957824163b5764	d__Bacteria; p__Firmicutes; c__Clostridia; o__Oscillospirales; f__[Eubacterium]_coprostanoligenes_group; g__[Eubacterium]_coprostanoligenes_group	0.999989
173c78ea15deffa074999d2d729128c7	d__Bacteria; p__Bacteroidota; c__Bacteroidia; o__Bacteroidales; f__Muribaculaceae; g__Muribaculaceae; s__uncultured_rumen	0.999762
173f01f149dc6c6de44bd90b3efde57e	d__Bacteria; p__Bacteroidota; c__Bacteroidia; o__Bacteroidales; f__Rikenellaceae; g__Rikenellaceae_RC9_gut_group; s__uncultured_bacterium	0.878248
17432cee765fc5a891360cf7a611c240	d__Bacteria; p__Bacteroidota; c__Bacteroidia; o__Bacteroidales; f__Rikenellaceae; g__Rikenellaceae_RC9_gut_group; s__uncultured_rumen	0.993947
17442e7842544c7fadafe6a707139eb8	d__Bacteria; p__Bacteroidota; c__Bacteroidia; o__Bacteroidales; f__Muribaculaceae; g__Muribaculaceae; s__uncultured_rumen	0.779759
1752a807addc8ee6cc991a047d8364a3	d__Bacteria; p__Firmicutes; c__Clostridia; o__Lachnospirales; f__Lachnospiraceae; g__Roseburia; s__uncultured_rumen	0.973959
176c0b2fdf5435b4d9ba3c527e25147a	d__Bacteria; p__Bacteroidota; c__Bacteroidia; o__Bacteroidales; f__Prevotellaceae; g__Prevotellaceae_UCG-003; s__uncultured_rumen	0.974733
177c2ca0cf5dfcddaa4f4ac20f474232	d__Bacteria; p__Bacteroidota; c__Bacteroidia; o__Bacteroidales; f__Rikenellaceae; g__Rikenellaceae_RC9_gut_group; s__uncultured_bacterium	0.881672
1783b4b6021b04e1814887e5b1b17243	d__Bacteria; p__Bacteroidota; c__Bacteroidia; o__Bacteroidales; f__Rikenellaceae; g__Rikenellaceae_RC9_gut_group; s__uncultured_bacterium	0.782081
178e1176f627ba1a4cf3fb64681dacad	d__Bacteria; p__Firmicutes; c__Negativicutes; o__Veillonellales-Selenomonadales; f__Selenomonadaceae; g__Veillonellaceae_UCG-001	1
1795fb6e6089c03c4fcd8ac45c3836c5	d__Bacteria; p__Bacteroidota; c__Bacteroidia; o__Bacteroidales; f__F082; g__F082; s__uncultured_rumen	0.826546
179965790a64f566d95d17bb06499eab	d__Bacteria; p__Bacteroidota; c__Bacteroidia; o__Bacteroidales; f__Prevotellaceae; g__Prevotella; s__uncultured_rumen	0.914888
17a8617215801e0fdf413f912ae80bb9	d__Bacteria; p__Firmicutes; c__Clostridia; o__Lachnospirales; f__Lachnospiraceae	1
17a8c4c2dffb350698cd9e4d9c5cdcce	d__Bacteria; p__Bacteroidota; c__Bacteroidia; o__Bacteroidales; f__Rikenellaceae; g__Rikenellaceae_RC9_gut_group; s__Bacteroidales_bacterium	0.713732
17b569f7e398412998765ff6d08affb5	d__Bacteria; p__Bacteroidota; c__Bacteroidia; o__Bacteroidales; f__Prevotellaceae; g__Prevotellaceae_NK3B31_group	0.867291
17bc34d66dc2876145f46ee3fdc90b6e	d__Bacteria; p__Bacteroidota; c__Bacteroidia; o__Bacteroidales; f__Muribaculaceae; g__Muribaculaceae; s__uncultured_Bacteroidales	0.984108
17cfe6fb5aea686019c67e40fe1b103f	d__Bacteria; p__Bacteroidota; c__Bacteroidia; o__Bacteroidales; f__Prevotellaceae; g__Prevotella; s__uncultured_rumen	0.955032
17d07a6e883a013980746175d87d6fe9	d__Bacteria; p__Firmicutes; c__Bacilli; o__RF39; f__RF39; g__RF39; s__uncultured_bacterium	0.991679
17d0cc4640f1557fc5e84792fc6c2088	d__Bacteria; p__Firmicutes; c__Clostridia; o__Lachnospirales; f__Lachnospiraceae; g__Roseburia; s__uncultured_rumen	0.997552
17e336b0d2d45d0c7ee07d03854ad1a2	d__Bacteria; p__Firmicutes; c__Clostridia; o__Clostridia_UCG-014; f__Clostridia_UCG-014; g__Clostridia_UCG-014	1
17ea08cca6a40d0641fd5d75cddc548f	d__Bacteria; p__Firmicutes; c__Clostridia; o__Oscillospirales; f__[Eubacterium]_coprostanoligenes_group; g__[Eubacterium]_coprostanoligenes_group	0.999998
17f9cf04ef568568b7abcea83ffea51c	d__Bacteria; p__Firmicutes; c__Clostridia; o__Oscillospirales; f__[Eubacterium]_coprostanoligenes_group; g__[Eubacterium]_coprostanoligenes_group	0.999994
17fcdfd3dc0a9d8915d3b3b07b6715e0	d__Bacteria; p__Bacteroidota; c__Bacteroidia; o__Bacteroidales; f__Prevotellaceae; g__Prevotellaceae_UCG-003	0.999999
1805b5db4e614d9f03eb85edf734f54a	d__Bacteria; p__Bacteroidota; c__Bacteroidia; o__Bacteroidales; f__Prevotellaceae; g__Prevotella; s__uncultured_rumen	0.957896
180c78f43662ba8d39401464c7df614e	d__Bacteria; p__Bacteroidota; c__Bacteroidia; o__Bacteroidales; f__Rikenellaceae; g__Rikenellaceae_RC9_gut_group; s__uncultured_rumen	0.997654
180f11c05e8ca3aef3138ce1e09285c8	d__Bacteria; p__Firmicutes; c__Clostridia; o__Clostridia_UCG-014; f__Clostridia_UCG-014; g__Clostridia_UCG-014; s__unidentified_rumen	0.999824
1818ba9f183f25aaa4e47f54bdb3c3f8	d__Bacteria; p__Bacteroidota; c__Bacteroidia; o__Bacteroidales; f__Rikenellaceae; g__Rikenellaceae_RC9_gut_group; s__uncultured_bacterium	0.886454
1822f180d8e6025c41f5e74e6d491d00	d__Bacteria; p__Bacteroidota; c__Bacteroidia; o__Bacteroidales; f__Prevotellaceae; g__Prevotella; s__uncultured_rumen	0.977128
182a5429afe6fc125f578557f911d476	d__Bacteria; p__Bacteroidota; c__Bacteroidia; o__Bacteroidales; f__Prevotellaceae; g__Prevotella; s__uncultured_rumen	0.706154
18354374f90a42529745364bcf6da1b0	d__Bacteria; p__Firmicutes; c__Clostridia; o__Clostridia_UCG-014; f__Clostridia_UCG-014; g__Clostridia_UCG-014	1
1847156352018458ad04243a71d5430e	d__Bacteria; p__Bacteroidota; c__Bacteroidia; o__Bacteroidales; f__Bacteroidales_RF16_group; g__Bacteroidales_RF16_group; s__uncultured_bacterium	0.823863
184f69f025b5e3710167c59c2bf1ac6c	d__Bacteria; p__Firmicutes; c__Clostridia; o__Lachnospirales; f__Lachnospiraceae; g__Lachnospiraceae_AC2044_group; s__uncultured_bacterium	0.934439
185233e3232dcb796e01c7dbbe9c9ecc	d__Bacteria; p__Bacteroidota; c__Bacteroidia; o__Bacteroidales; f__Prevotellaceae; g__Prevotella	0.923321
1854dbbafd7e27653fd3751f7bd27b1e	d__Bacteria; p__Bacteroidota; c__Bacteroidia; o__Bacteroidales; f__F082; g__F082; s__uncultured_rumen	0.72193
186414f1eb39e308f32abbf0dd05a1eb	d__Bacteria; p__Bacteroidota; c__Bacteroidia; o__Bacteroidales; f__p-251-o5; g__p-251-o5; s__uncultured_rumen	1
187190a5114cfcb27bc8be3540c57115	d__Bacteria; p__Firmicutes; c__Clostridia; o__Oscillospirales; f__Ruminococcaceae; g__CAG-352	1
187a907dfe11df83b244f744b400f756	d__Bacteria; p__Bacteroidota; c__Bacteroidia; o__Bacteroidales; f__Prevotellaceae	0.999982
1880659496e896b08fc2483fd396a108	d__Bacteria; p__Bacteroidota; c__Bacteroidia; o__Bacteroidales; f__F082; g__F082; s__uncultured_rumen	0.936532
18822528729f2a196dc75d30073ae158	d__Bacteria; p__Bacteroidota; c__Bacteroidia; o__Bacteroidales; f__p-2534-18B5_gut_group; g__p-2534-18B5_gut_group; s__uncultured_rumen	0.999356
1884708e28b8db16d70867ef87d136fd	d__Bacteria; p__Bacteroidota; c__Bacteroidia; o__Bacteroidales; f__Prevotellaceae; g__Prevotella; s__uncultured_rumen	0.956306
1899349be7cc0680e6349c94e49d4504	d__Bacteria; p__Bacteroidota; c__Bacteroidia; o__Bacteroidales; f__Prevotellaceae; g__Prevotella; s__uncultured_rumen	0.865355
18ad43c6a16c61b79cffdd17a0cd281e	d__Bacteria; p__Bacteroidota; c__Bacteroidia; o__Bacteroidales; f__Prevotellaceae; g__Prevotella; s__uncultured_rumen	0.997911
18be43f81d7a43c84489884b173e81b9	d__Bacteria; p__Bacteroidota; c__Bacteroidia; o__Bacteroidales; f__Bacteroidales_UCG-001; g__Bacteroidales_UCG-001; s__uncultured_rumen	0.999994
18c22dbfee59088f97ab18494b424ac5	d__Bacteria; p__Bacteroidota; c__Bacteroidia; o__Bacteroidales; f__Prevotellaceae; g__Prevotella; s__uncultured_rumen	0.993061
18e126cc17f87676f7faae45a874f4e9	d__Bacteria; p__Bacteroidota; c__Bacteroidia; o__Bacteroidales; f__Bacteroidales_UCG-001; g__Bacteroidales_UCG-001; s__uncultured_rumen	0.999999
18ff4f81ea84b37a5285f4fabe918859	d__Bacteria; p__Firmicutes; c__Clostridia; o__Oscillospirales; f__Ruminococcaceae	0.998775
19014ce34f5486c18e07eb023ea4bdb7	d__Bacteria; p__Bacteroidota; c__Bacteroidia; o__Bacteroidales; f__Prevotellaceae; g__Prevotella; s__uncultured_rumen	0.985061
1905226101ec29c237ad35732b6c6e08	d__Bacteria; p__Bacteroidota; c__Bacteroidia; o__Bacteroidales; f__Rikenellaceae; g__Rikenellaceae_RC9_gut_group; s__uncultured_bacterium	0.912957
1905f1451b30d92a7adb1ebbe63a0a15	d__Bacteria; p__Bacteroidota; c__Bacteroidia; o__Bacteroidales; f__Rikenellaceae; g__Rikenellaceae_RC9_gut_group; s__uncultured_rumen	0.993894
190f22276ff88896aa9fefcef5d738e4	d__Bacteria; p__Bacteroidota; c__Bacteroidia; o__Bacteroidales; f__Muribaculaceae; g__Muribaculaceae; s__uncultured_rumen	1
1916330cf74dbe43c8474a0dd47a919c	d__Bacteria; p__Bacteroidota; c__Bacteroidia; o__Bacteroidales; f__F082; g__F082; s__uncultured_rumen	0.906026
1918ffae33ced27f85e145e1baf07ac3	d__Bacteria; p__Firmicutes; c__Clostridia; o__Christensenellales; f__Christensenellaceae; g__Christensenellaceae_R-7_group; s__uncultured_rumen	0.884122
191bca7ba3d98899bc0037f6a2b82f1b	d__Bacteria; p__Bacteroidota; c__Bacteroidia; o__Bacteroidales; f__Muribaculaceae; g__Muribaculaceae; s__uncultured_bacterium	0.999889
192be2b7e6842b157ead70c4cc774b7a	d__Bacteria; p__Bacteroidota; c__Bacteroidia; o__Bacteroidales; f__F082; g__F082; s__uncultured_rumen	0.904775
19316a3eb2a5b50d9fd1799a29bc632b	d__Bacteria; p__Bacteroidota; c__Bacteroidia; o__Bacteroidales; f__Muribaculaceae; g__Muribaculaceae; s__uncultured_rumen	1
193409190b749394468da7cdbbca5302	d__Bacteria; p__Bacteroidota; c__Bacteroidia; o__Bacteroidales; f__F082; g__F082; s__uncultured_rumen	0.886129
193c544a27493db52d373906cab1c8e5	d__Bacteria; p__Firmicutes; c__Clostridia; o__Oscillospirales; f__Ruminococcaceae; g__Ruminococcus; s__uncultured_bacterium	0.80266
193d7547f5e441d2add8c1d60ad01d9e	d__Bacteria; p__Bacteroidota; c__Bacteroidia; o__Bacteroidales; f__Bacteroidales_BS11_gut_group; g__Bacteroidales_BS11_gut_group	1
194a7048e528df92b8686663eafafe09	d__Bacteria; p__Firmicutes; c__Negativicutes; o__Veillonellales-Selenomonadales; f__Selenomonadaceae; g__Veillonellaceae_UCG-001; s__uncultured_bacterium	0.966798
19525f6e2303f87942abf7720f6d712e	d__Bacteria; p__Firmicutes; c__Clostridia; o__Oscillospirales; f__Ruminococcaceae; g__Ruminococcus; s__uncultured_bacterium	0.879844
19618a08423dc414650a0d36ac1d4832	d__Bacteria; p__Bacteroidota; c__Bacteroidia; o__Bacteroidales; f__Bacteroidales_UCG-001; g__Bacteroidales_UCG-001; s__uncultured_rumen	0.999959
19641cd21ddac411cbd4444286112d22	d__Bacteria; p__Firmicutes; c__Clostridia; o__Christensenellales; f__Christensenellaceae; g__Christensenellaceae_R-7_group	0.993272
19666b28bcffa7a3ecf62fcea7a41d64	d__Bacteria; p__Firmicutes; c__Clostridia; o__Oscillospirales; f__Ruminococcaceae; g__Ruminococcus	0.897473
19719a8018d2c5dcebf74aca1aa5dba9	d__Bacteria; p__Bacteroidota; c__Bacteroidia; o__Bacteroidales; f__Rikenellaceae; g__Rikenellaceae_RC9_gut_group	1
197483456818caee185c9e3f01408afb	d__Bacteria; p__Firmicutes; c__Clostridia; o__Lachnospirales; f__Lachnospiraceae; g__Moryella; s__uncultured_rumen	0.923668
1985b8ecb911336902b6245b568dd823	d__Bacteria; p__Firmicutes; c__Bacilli; o__Erysipelotrichales; f__Erysipelatoclostridiaceae; g__UCG-004; s__uncultured_rumen	0.989662
198f89421d9082e50ed60c64faabd882	d__Bacteria; p__Bacteroidota; c__Bacteroidia; o__Bacteroidales; f__Prevotellaceae; g__Prevotellaceae_UCG-003; s__uncultured_rumen	0.962337
1995960764ded3d4d5ea887b325199a7	d__Bacteria; p__Bacteroidota; c__Bacteroidia; o__Bacteroidales; f__Prevotellaceae; g__Prevotella; s__uncultured_rumen	0.944949
19967f07194cf208003606d16765678d	d__Bacteria; p__Bacteroidota; c__Bacteroidia; o__Bacteroidales; f__Prevotellaceae; g__Prevotella	1
19a3598009388a5c83a0bd145f8fc074	d__Bacteria; p__Bacteroidota; c__Bacteroidia; o__Bacteroidales; f__Prevotellaceae; g__Prevotella	0.999801
19c3b9c32033fc9a5a8b04a437920b0d	d__Bacteria; p__Firmicutes; c__Bacilli; o__Erysipelotrichales; f__Erysipelatoclostridiaceae; g__UCG-004; s__uncultured_rumen	0.836629
19ccf9854c09ee4e7712998dc7b0e08a	d__Bacteria; p__Firmicutes; c__Clostridia; o__Lachnospirales; f__Lachnospiraceae	1
19d5ce412d492709c9820946d866a531	d__Bacteria; p__Bacteroidota; c__Bacteroidia; o__Bacteroidales; f__p-251-o5; g__p-251-o5; s__uncultured_bacterium	0.986334
19f1653e48d2b8646dba18f7f8436453	d__Bacteria; p__Bacteroidota; c__Bacteroidia; o__Bacteroidales; f__Prevotellaceae; g__Prevotella	1
19f811f1c93941c643f947ce80a32efb	d__Bacteria; p__Bacteroidota; c__Bacteroidia; o__Bacteroidales; f__Muribaculaceae; g__Muribaculaceae; s__uncultured_rumen	1
19fe780626b7746e2f7a1a190a2f0d64	d__Bacteria; p__Firmicutes; c__Clostridia; o__Oscillospirales; f__Ruminococcaceae; g__Ruminococcus; s__uncultured_Clostridiaceae	0.968531
1a18633d67a296a64132f4c208993e14	d__Bacteria; p__Bacteroidota; c__Bacteroidia; o__Bacteroidales; f__F082; g__F082; s__Bacteroidales_bacterium	0.986607
1a310d74e500b5a820a2558ce7694ec3	d__Bacteria; p__Bacteroidota; c__Bacteroidia; o__Bacteroidales; f__Rikenellaceae; g__Rikenellaceae_RC9_gut_group; s__uncultured_bacterium	0.702731
1a3478f148b1ba6b3b1fd912fc9bc350	d__Bacteria; p__Bacteroidota; c__Bacteroidia; o__Bacteroidales; f__Prevotellaceae; g__Prevotella	0.998286
1a4b51f8ee77cb2e2c393bed2f4eac06	d__Bacteria; p__Bacteroidota; c__Bacteroidia; o__Bacteroidales; f__Prevotellaceae; g__Prevotella; s__uncultured_rumen	0.906926
1a4c49f36b291113fdb9542675847bed	d__Bacteria; p__Bacteroidota; c__Bacteroidia; o__Bacteroidales; f__Rikenellaceae; g__Rikenellaceae_RC9_gut_group; s__uncultured_rumen	0.926842
1a4e02111affd75f38c21ed2f9bfb7a2	d__Bacteria; p__Firmicutes; c__Clostridia; o__Oscillospirales; f__Oscillospiraceae; g__UCG-002	0.999238
1a4e8cac7953f4227fdfc1f29b57a82c	d__Bacteria; p__Bacteroidota; c__Bacteroidia; o__Bacteroidales; f__Muribaculaceae; g__Muribaculaceae; s__uncultured_rumen	0.999999
1a5529d1d8f35104acee4e19723cff79	d__Bacteria; p__Firmicutes; c__Clostridia; o__Clostridia; f__Hungateiclostridiaceae; g__Saccharofermentans; s__uncultured_rumen	0.885335
1a570227bbbfa89e44da025b66c16680	d__Bacteria; p__Bacteroidota; c__Bacteroidia; o__Bacteroidales; f__F082; g__F082	0.999917
1a5cb99cfcf480adeac25f11431729e4	d__Bacteria; p__Bacteroidota; c__Bacteroidia; o__Bacteroidales; f__F082; g__F082; s__uncultured_rumen	0.806066
1a677c96378f925813ac2835984f2820	d__Bacteria; p__Bacteroidota; c__Bacteroidia; o__Bacteroidales; f__Prevotellaceae; g__Prevotella; s__uncultured_rumen	0.917158
1a750a4325d0a32ce7a2918bd2bf4160	d__Bacteria; p__Bacteroidota; c__Bacteroidia; o__Bacteroidales; f__Prevotellaceae; g__Prevotellaceae_UCG-003	1
1a894863021c20446a67c79331b4470d	d__Bacteria; p__Bacteroidota; c__Bacteroidia; o__Bacteroidales; f__F082; g__F082; s__uncultured_bacterium	0.891946
1a98d88cc4fb8c3d5261d352f3fb811b	d__Bacteria; p__Bacteroidota; c__Bacteroidia; o__Bacteroidales; f__Prevotellaceae; g__Prevotella; s__uncultured_rumen	0.988758
1aa31c75bf7fa7e6daee3832144e7874	d__Bacteria; p__Bacteroidota; c__Bacteroidia; o__Bacteroidales; f__Muribaculaceae; g__Muribaculaceae; s__uncultured_rumen	1
1aa388ea418e75d3d9baf796ad9d7109	d__Bacteria; p__Bacteroidota; c__Bacteroidia; o__Bacteroidales; f__Prevotellaceae; g__Prevotella; s__uncultured_rumen	0.959311
1aa9f32bbb2c32ade1aed91d33ed0b8d	d__Bacteria; p__Firmicutes; c__Bacilli; o__Erysipelotrichales; f__Erysipelotrichaceae; g__[Anaerorhabdus]_furcosa_group; s__uncultured_bacterium	0.95171
1ab60d5711468e0363e9068cbde45d2a	d__Bacteria; p__Bacteroidota; c__Bacteroidia; o__Bacteroidales; f__Muribaculaceae; g__Muribaculaceae; s__uncultured_rumen	1
1ac94ed22b1242ea3ae6b5c3005b40a1	d__Bacteria; p__Bacteroidota; c__Bacteroidia; o__Bacteroidales; f__Prevotellaceae; g__Prevotella	0.999999
1ad4b5d7b7b45393fcb9afa7575f4d3c	d__Bacteria; p__Bacteroidota; c__Bacteroidia; o__Bacteroidales; f__Prevotellaceae; g__Prevotella	1
1ad5f28d17151a78d9b86f9ec3b7a04e	d__Bacteria; p__Bacteroidota; c__Bacteroidia; o__Bacteroidales; f__Bacteroidales_UCG-001; g__Bacteroidales_UCG-001; s__uncultured_rumen	0.999998
1adb7eb96477b2de586650514993d41b	d__Bacteria; p__Bacteroidota; c__Bacteroidia; o__Bacteroidales; f__Prevotellaceae; g__Prevotella; s__uncultured_rumen	0.99784
1ade4699745af5be2c345d12ddc96f36	d__Bacteria; p__Bacteroidota; c__Bacteroidia; o__Bacteroidales; f__F082; g__F082; s__uncultured_rumen	0.980864
1adf11162fe5d0744b4187f0483d5228	d__Bacteria; p__Patescibacteria; c__Saccharimonadia; o__Saccharimonadales; f__Saccharimonadaceae; g__Candidatus_Saccharimonas; s__uncultured_rumen	0.993086
1aecfa4edade739e73e40a6db1083aec	d__Bacteria; p__Bacteroidota; c__Bacteroidia; o__Bacteroidales; f__Prevotellaceae; g__Prevotella; s__uncultured_rumen	0.872847
1af62335931c05cce2815d0fd9b91370	d__Bacteria; p__Fibrobacterota; c__Fibrobacteria; o__Fibrobacterales; f__Fibrobacteraceae; g__Fibrobacter; s__uncultured_rumen	0.981757
1af6bea22febd1f9db1051057a5c6c43	d__Bacteria; p__Bacteroidota; c__Bacteroidia; o__Bacteroidales; f__Muribaculaceae; g__Muribaculaceae; s__uncultured_rumen	1
1af89e0412a7ff7bb73ad842ace8022c	d__Bacteria; p__Firmicutes; c__Clostridia; o__Oscillospirales; f__Oscillospiraceae; g__UCG-002; s__uncultured_rumen	0.938255
1b074eb7f8d50a79ddf7a600bb6fe680	d__Bacteria; p__Firmicutes; c__Clostridia; o__Peptostreptococcales-Tissierellales; f__Anaerovoracaceae; g__[Eubacterium]_nodatum_group; s__uncultured_bacterium	0.94397
1b0c7c8fdfbcd3bdfe0c04675c8217fe	d__Bacteria; p__Firmicutes; c__Clostridia; o__Oscillospirales; f__Ruminococcaceae; g__CAG-352; s__uncultured_rumen	0.998609
1b22b234702afff71dec192349fb9358	d__Bacteria; p__Bacteroidota; c__Bacteroidia; o__Bacteroidales; f__Prevotellaceae; g__Prevotellaceae_UCG-003; s__uncultured_rumen	0.905532
1b2379dd9aa6eef56957c64f15a0b445	d__Bacteria; p__Bacteroidota; c__Bacteroidia; o__Bacteroidales; f__F082; g__F082; s__uncultured_rumen	0.998853
1b3bba17dc15d6ed94c34f580a4feae9	d__Bacteria; p__Firmicutes; c__Clostridia; o__Lachnospirales; f__Lachnospiraceae	0.999994
1b3d002c659ecc9052c69ecfafe0d0b8	d__Bacteria; p__Firmicutes; c__Clostridia; o__Oscillospirales; f__Butyricicoccaceae; g__UCG-009; s__uncultured_bacterium	0.999957
1b67b3bce87f113ee4e3f1aedd63f530	d__Bacteria; p__Bacteroidota; c__Bacteroidia; o__Bacteroidales; f__Prevotellaceae; g__Prevotella; s__uncultured_rumen	0.994213
1b759e2417185d0c95dfaf33d4e39075	d__Bacteria; p__Firmicutes; c__Clostridia; o__Peptostreptococcales-Tissierellales; f__Anaerovoracaceae; g__Anaerovorax; s__uncultured_rumen	0.999192
1b787c544c9d687697618bd0f84da5c3	d__Bacteria; p__Bacteroidota; c__Bacteroidia; o__Bacteroidales; f__Muribaculaceae; g__Muribaculaceae; s__uncultured_rumen	1
1b7d9156b77650e9dc50dc9507f0678e	d__Bacteria; p__Bacteroidota; c__Bacteroidia; o__Bacteroidales; f__F082; g__F082; s__uncultured_rumen	0.842058
1b7f899e38aa67c06fb7a1351d02c41f	d__Bacteria; p__Bacteroidota; c__Bacteroidia; o__Bacteroidales; f__Muribaculaceae; g__Muribaculaceae; s__uncultured_rumen	1
1b81bf7728b98a466658390071ddf75e	d__Bacteria; p__Bacteroidota; c__Bacteroidia; o__Bacteroidales; f__Prevotellaceae; g__Prevotella; s__uncultured_rumen	0.952149
1b8bbcb3f15683aec823c1d04a3353fa	d__Bacteria; p__Bacteroidota; c__Bacteroidia; o__Bacteroidales; f__Rikenellaceae; g__Rikenellaceae_RC9_gut_group; s__uncultured_rumen	0.85461
1b97d1f878484fccca30b723af7e72b4	d__Bacteria; p__Firmicutes; c__Clostridia; o__Lachnospirales; f__Lachnospiraceae; g__Oribacterium; s__bacterium_XBB2008	0.903592
1b9a99d0195c60dd531149ab2f4e9416	d__Bacteria; p__Bacteroidota; c__Bacteroidia; o__Bacteroidales; f__Rikenellaceae; g__Rikenellaceae_RC9_gut_group; s__uncultured_rumen	0.995563
1b9f7c6b550ffa37a7f58576ee116454	d__Bacteria; p__Bacteroidota; c__Bacteroidia; o__Bacteroidales; f__Prevotellaceae; g__Prevotella; s__uncultured_rumen	0.78065
1ba38b2b71778a9506ae94116a140435	d__Bacteria; p__Bacteroidota; c__Bacteroidia; o__Bacteroidales; f__Prevotellaceae; g__Prevotella; s__uncultured_rumen	0.91933
1ba3b9d050961b3cd123b32971e6d526	d__Bacteria; p__Bacteroidota; c__Bacteroidia; o__Bacteroidales; f__Bacteroidales_RF16_group; g__Bacteroidales_RF16_group; s__uncultured_rumen	0.73436
1bb0e5b9659ab20556851807ccf54683	d__Bacteria; p__Bacteroidota; c__Bacteroidia; o__Bacteroidales; f__F082; g__F082; s__uncultured_rumen	0.789287
1bb1bd2bf1ad489a69aed0b9a1e1a543	d__Bacteria; p__Firmicutes; c__Clostridia; o__Lachnospirales; f__Lachnospiraceae; g__Lachnospiraceae_UCG-006; s__uncultured_rumen	0.999894
1bc69dfd9e73c5078d278348858085e4	d__Bacteria; p__Bacteroidota; c__Bacteroidia; o__Bacteroidales; f__Rikenellaceae; g__Rikenellaceae_RC9_gut_group; s__uncultured_rumen	0.996617
1bca8b8c45dea97ebe02850f7d0a3362	d__Bacteria; p__Bacteroidota; c__Bacteroidia; o__Bacteroidales; f__F082; g__F082; s__uncultured_rumen	0.922085
1bfe017521d494ea83bfee8fe8f2604f	d__Bacteria; p__Firmicutes; c__Clostridia; o__Christensenellales; f__Christensenellaceae; g__uncultured; s__uncultured_rumen	0.999994
1c02e183870291df0b7d1472f09d9063	d__Bacteria; p__Bacteroidota; c__Bacteroidia; o__Bacteroidales; f__Bacteroidales_RF16_group; g__Bacteroidales_RF16_group; s__uncultured_rumen	0.982246
1c2ea9fd996fb97852a2feb226721dca	d__Bacteria; p__Bacteroidota; c__Bacteroidia; o__Bacteroidales; f__Rikenellaceae; g__Rikenellaceae_RC9_gut_group	1
1c3b461e69d1bcc572159c376ddf2b7b	d__Bacteria; p__Bacteroidota; c__Bacteroidia; o__Bacteroidales; f__Rikenellaceae; g__Rikenellaceae_RC9_gut_group; s__uncultured_rumen	0.987023
1c44e31b1deffd65e731e2156e64bfca	d__Bacteria; p__Bacteroidota; c__Bacteroidia; o__Bacteroidales; f__Prevotellaceae; g__Prevotellaceae_UCG-003; s__uncultured_rumen	0.726789
1c460f4173cace1c92b96dbdbdc7168a	d__Bacteria; p__Firmicutes; c__Clostridia; o__Oscillospirales; f__Ruminococcaceae; g__Ruminococcus; s__Ruminococcus_albus	0.999993
1c47c38fa42446bbd0e7098828057cd5	d__Bacteria; p__Bacteroidota; c__Bacteroidia; o__Bacteroidales; f__Muribaculaceae; g__Muribaculaceae; s__uncultured_rumen	1
1c56cf54afd177e422f9a89d7b9dee37	d__Bacteria; p__Bacteroidota; c__Bacteroidia; o__Bacteroidales; f__Muribaculaceae; g__Muribaculaceae; s__uncultured_rumen	1
1c5f2bb45713cbf2132602dad9fb96b7	d__Bacteria; p__Bacteroidota; c__Bacteroidia; o__Bacteroidales; f__F082; g__F082; s__bacterium_P201	0.80366
1c5fd71f6a05d10044f4e761b5f8539f	d__Bacteria; p__Firmicutes; c__Bacilli; o__Erysipelotrichales; f__Erysipelatoclostridiaceae; g__UCG-004; s__unidentified_rumen	0.999234
1c6a27c3ecc0a78f8608e1dd169d7f0e	d__Bacteria; p__Bacteroidota; c__Bacteroidia; o__Bacteroidales; f__Prevotellaceae; g__Prevotellaceae_NK3B31_group; s__uncultured_rumen	0.999965
1c7171eaf5d07e7b403758f77d52df0b	d__Bacteria; p__Bacteroidota; c__Bacteroidia; o__Bacteroidales; f__F082; g__F082; s__Bacteroidales_bacterium	0.999711
1c7846cda2f632215202ab6bb52f39c1	d__Bacteria; p__Actinobacteriota; c__Actinobacteria; o__Bifidobacteriales; f__Bifidobacteriaceae; g__Bifidobacterium	1
1c7936e9ca411b59ce0772b288541daa	d__Bacteria; p__Bacteroidota; c__Bacteroidia; o__Bacteroidales; f__Prevotellaceae; g__Prevotella; s__uncultured_rumen	0.996878
1cb5cc35d43bb4bed5db9584840467ef	d__Bacteria; p__Bacteroidota; c__Bacteroidia; o__Bacteroidales; f__Prevotellaceae; g__Prevotella; s__uncultured_rumen	0.997429
1cc6c9e1b642362967cf100c184e3932	d__Bacteria; p__Bacteroidota; c__Bacteroidia; o__Bacteroidales; f__Prevotellaceae; g__Alloprevotella; s__uncultured_bacterium	0.907683
1cd689e21bcd3ec8bc7e24754f6d6fb9	d__Bacteria; p__Bacteroidota; c__Bacteroidia; o__Bacteroidales; f__F082; g__F082; s__Bacteroidales_bacterium	0.875081
1cdcad22b4f65d440449ab7809a560a0	d__Bacteria; p__Firmicutes; c__Clostridia; o__Christensenellales; f__Christensenellaceae; g__Christensenellaceae_R-7_group	0.957882
1ced38fa956482c19ba6cab459be5ead	d__Bacteria; p__Bacteroidota; c__Bacteroidia; o__Bacteroidales; f__Rikenellaceae; g__Rikenellaceae_RC9_gut_group; s__uncultured_bacterium	0.768013
1ced7683c4f703f81694d0e4d3b97963	d__Bacteria; p__Bacteroidota; c__Bacteroidia; o__Bacteroidales; f__uncultured; g__uncultured; s__uncultured_rumen	1
1cf64b68ce30dd8401f6ed483f554ced	d__Bacteria; p__Bacteroidota; c__Bacteroidia; o__Bacteroidales; f__F082; g__F082; s__uncultured_rumen	0.997753
1d1938b04f5abe74135b9169843577ac	d__Bacteria; p__Firmicutes; c__Clostridia; o__Oscillospirales; f__Oscillospiraceae; g__NK4A214_group; s__uncultured_bacterium	0.745774
1d324199d36e7e9996f97b85bfc86d2a	d__Bacteria; p__Bacteroidota; c__Bacteroidia; o__Bacteroidales; f__F082; g__F082; s__uncultured_rumen	0.999548
1d32dcd687163e24820a3b7405de90ef	d__Bacteria; p__Bacteroidota; c__Bacteroidia; o__Bacteroidales; f__Rikenellaceae; g__Rikenellaceae_RC9_gut_group; s__uncultured_rumen	0.923268
1d342b60aa28e77d968b04708f7b40e2	d__Bacteria; p__Firmicutes; c__Clostridia; o__Christensenellales; f__Christensenellaceae; g__Christensenellaceae_R-7_group; s__uncultured_rumen	0.797355
1d37ccad42dc96cd397d5820f163eda2	d__Bacteria; p__Bacteroidota; c__Bacteroidia; o__Bacteroidales; f__F082; g__F082; s__uncultured_rumen	0.999203
1d3e9d0709b567105a66762e69a2fc19	d__Bacteria; p__Firmicutes; c__Clostridia; o__Lachnospirales; f__Lachnospiraceae; g__[Eubacterium]_hallii_group; s__unidentified_rumen	0.999676
1d40d5460c31dcb48e749b16b85807c9	d__Bacteria; p__Firmicutes; c__Clostridia; o__Lachnospirales; f__Lachnospiraceae; g__Acetitomaculum; s__uncultured_rumen	0.938665
1d47e7ffcf48a514b7f4ff3ce8affc6d	d__Bacteria; p__Bacteroidota; c__Bacteroidia; o__Bacteroidales; f__Prevotellaceae; g__Prevotellaceae_UCG-003; s__unidentified_rumen	0.737007
1d63e20dbb6fa530725fb532ba055114	d__Bacteria; p__Firmicutes; c__Clostridia; o__Clostridia_UCG-014; f__Clostridia_UCG-014; g__Clostridia_UCG-014	1
1d70e64ad01a2ff1512a16ca57f19086	d__Bacteria; p__Bacteroidota; c__Bacteroidia; o__Bacteroidales; f__Rikenellaceae; g__Rikenellaceae_RC9_gut_group; s__uncultured_rumen	0.994131
1da08edacb6cb1339aa4e8ad3c34797f	d__Bacteria; p__Bacteroidota; c__Bacteroidia; o__Bacteroidales; f__Prevotellaceae; g__Prevotella; s__uncultured_rumen	0.964757
1da76ce5a045a24ac4925c3b94e77a56	d__Bacteria; p__Bacteroidota; c__Bacteroidia; o__Bacteroidales; f__F082; g__F082; s__uncultured_rumen	0.997834
1dac9e028c2247ae16066826654de2f4	d__Bacteria; p__Actinobacteriota; c__Coriobacteriia; o__Coriobacteriales; f__Eggerthellaceae; g__Enterorhabdus; s__uncultured_rumen	0.997684
1dbdf8078981e0035a41a95a9251337b	d__Bacteria; p__Bacteroidota; c__Bacteroidia; o__Bacteroidales; f__Muribaculaceae; g__Muribaculaceae; s__uncultured_rumen	1
1de72b28a0400203bec7cdda5ed0c278	d__Bacteria; p__Bacteroidota; c__Bacteroidia; o__Bacteroidales; f__Muribaculaceae; g__Muribaculaceae; s__uncultured_rumen	1
1dee8c10c70290a4fd13034c3202d5fe	d__Bacteria; p__Bacteroidota; c__Bacteroidia; o__Bacteroidales; f__Prevotellaceae; g__Prevotella; s__uncultured_rumen	0.994565
1df693aa6b9e6eac0e7ef59414888df4	d__Bacteria; p__Bacteroidota; c__Bacteroidia; o__Bacteroidales; f__Rikenellaceae; g__Rikenellaceae_RC9_gut_group; s__uncultured_rumen	0.995537
1df6f95afed1e6741f674240b03bda8e	d__Bacteria; p__Firmicutes; c__Clostridia; o__Peptostreptococcales-Tissierellales; f__Anaerovoracaceae; g__Anaerovorax	0.999867
1e102309542441992c40803fbb7d4c40	d__Bacteria; p__Firmicutes; c__Bacilli; o__Erysipelotrichales; f__Erysipelatoclostridiaceae; g__UCG-004; s__unidentified_rumen	0.999997
1e1511dd8776258ba8496d4f85bcd693	d__Bacteria; p__Bacteroidota; c__Bacteroidia; o__Bacteroidales; f__Prevotellaceae; g__Prevotellaceae_UCG-003; s__uncultured_rumen	0.722865
1e15910fff1447b145b90c69e190941b	d__Bacteria; p__Bacteroidota; c__Bacteroidia; o__Bacteroidales; f__Prevotellaceae; g__Prevotella; s__uncultured_rumen	0.901823
1e19f572a17e1da268e4a984f2d41348	d__Bacteria; p__Bacteroidota; c__Bacteroidia; o__Bacteroidales; f__F082; g__F082; s__uncultured_bacterium	0.997416
1e1ca93eb96e43f3a2b0856264ee06a7	d__Bacteria; p__Bacteroidota; c__Bacteroidia; o__Bacteroidales; f__Prevotellaceae; g__Prevotella; s__uncultured_rumen	0.96395
1e1d3cf77e9092e9deb1736d3ccee87d	d__Bacteria; p__Bacteroidota; c__Bacteroidia; o__Bacteroidales; f__Rikenellaceae; g__Rikenellaceae_RC9_gut_group; s__uncultured_bacterium	0.798268
1e2704af860d63c13a721881098855d3	d__Bacteria; p__Bacteroidota; c__Bacteroidia; o__Bacteroidales; f__Prevotellaceae; g__Prevotella; s__uncultured_rumen	0.850999
1e2a0d0fd6e7c2af846d1a4ae00c4252	d__Bacteria; p__Firmicutes; c__Clostridia; o__Oscillospirales; f__Oscillospiraceae; g__UCG-002; s__uncultured_rumen	0.917909
1e483f90cc576764dfeec1a1425841c2	d__Bacteria; p__Bacteroidota; c__Bacteroidia; o__Bacteroidales; f__Muribaculaceae; g__Muribaculaceae; s__uncultured_rumen	0.99992
1e4fc55e517e2dd4989b37212e2f68d3	d__Bacteria; p__Bacteroidota; c__Bacteroidia; o__Bacteroidales; f__F082; g__F082; s__uncultured_rumen	0.99969
1e4fe26a594e36dafb4c99764cc80379	d__Bacteria; p__Firmicutes; c__Clostridia; o__Clostridia_vadinBB60_group; f__Clostridia_vadinBB60_group; g__Clostridia_vadinBB60_group; s__uncultured_bacterium	0.997005
1e63a2cbf460653319a64f9bdb26153c	d__Bacteria; p__Firmicutes; c__Clostridia; o__Oscillospirales; f__Oscillospiraceae; g__NK4A214_group	0.999646
1e773a2f547cc80b15249599116bf4f2	d__Bacteria; p__Firmicutes; c__Bacilli; o__Erysipelotrichales; f__Erysipelatoclostridiaceae; g__UCG-004; s__unidentified_rumen	0.999995
1ea5720b7f02d5353f94c4c81b39c39c	d__Bacteria; p__Bacteroidota; c__Bacteroidia; o__Bacteroidales; f__Prevotellaceae; g__Prevotella; s__uncultured_rumen	0.844258
1ea858eed0378efd672ff5c27642462f	d__Bacteria; p__Bacteroidota; c__Bacteroidia; o__Bacteroidales; f__Prevotellaceae; g__Prevotella; s__uncultured_rumen	0.981094
1eb2e0d861f5d9c87128f97725a16093	d__Bacteria; p__Firmicutes; c__Clostridia; o__Christensenellales; f__Christensenellaceae; g__Christensenellaceae_R-7_group	0.985848
1eb7730cb8b9a4fb9ce8930f62ec94d2	d__Bacteria; p__Firmicutes; c__Clostridia; o__Lachnospirales; f__Lachnospiraceae	0.999946
1ecbf4ce554c581e1bd81b8de87ebabc	d__Bacteria; p__Firmicutes; c__Bacilli; o__Erysipelotrichales; f__Erysipelatoclostridiaceae; g__UCG-004; s__uncultured_bacterium	0.988739
1ed431b289ffae7c7e906b5abc75daa3	d__Bacteria; p__Firmicutes; c__Clostridia; o__Lachnospirales; f__Lachnospiraceae; g__Lachnospiraceae_UCG-002	0.859591
1ee82f259a2a0da1dab3511483cdb1d0	d__Bacteria; p__Actinobacteriota; c__Actinobacteria; o__Micrococcales; f__Micrococcaceae; g__Paenarthrobacter	0.960592
1efa132ebe862b9cb24d4c14a6760bd2	d__Bacteria; p__Firmicutes; c__Clostridia; o__Clostridia_UCG-014; f__Clostridia_UCG-014; g__Clostridia_UCG-014; s__uncultured_rumen	0.997169
1efd80bc58c22badceb7dcb16673c293	d__Bacteria; p__Firmicutes; c__Clostridia; o__Lachnospirales; f__Lachnospiraceae; g__Lachnospiraceae_ND3007_group; s__uncultured_rumen	0.999968
1f0024b821228aaa8d37e371027379d9	d__Bacteria; p__Bacteroidota; c__Bacteroidia; o__Bacteroidales; f__Prevotellaceae; g__Prevotella; s__uncultured_rumen	0.895841
1f0127e2fdddc4f0a3af6c2bdd707ad2	d__Bacteria; p__Bacteroidota; c__Bacteroidia; o__Bacteroidales; f__Muribaculaceae; g__Muribaculaceae; s__uncultured_Bacteroidales	0.947463
1f09c874c4d822f13afcff5402735f8f	d__Bacteria; p__Bacteroidota; c__Bacteroidia; o__Bacteroidales; f__Bacteroidales_UCG-001; g__Bacteroidales_UCG-001; s__uncultured_rumen	0.999999
1f0bae1d734af3df68db0c330a18bcda	d__Bacteria; p__Bacteroidota; c__Bacteroidia; o__Bacteroidales; f__Muribaculaceae; g__Muribaculaceae; s__uncultured_bacterium	0.999858
1f0cb8a4a0861baa85fec461d106d302	d__Bacteria; p__Bacteroidota; c__Bacteroidia; o__Bacteroidales; f__Prevotellaceae; g__Prevotella; s__uncultured_rumen	0.922364
1f1f2a5ff095d518fa08c5470b60336b	d__Bacteria; p__Firmicutes; c__Clostridia; o__Oscillospirales; f__UCG-010; g__UCG-010; s__uncultured_rumen	0.993699
1f2748cccf441084fe269ba3157d9e2a	d__Bacteria; p__Bacteroidota; c__Bacteroidia; o__Bacteroidales; f__Rikenellaceae; g__Rikenellaceae_RC9_gut_group	0.999996
1f2fe6764c5d524513d9d4ce316c23a6	d__Bacteria; p__Firmicutes; c__Clostridia; o__Clostridia_UCG-014; f__Clostridia_UCG-014; g__Clostridia_UCG-014; s__uncultured_rumen	0.845364
1f3ef144d3b6ebe37cdafc97f86f6325	d__Bacteria; p__Bacteroidota; c__Bacteroidia; o__Bacteroidales; f__Prevotellaceae; g__Prevotella; s__uncultured_rumen	0.972171
1f4687065441b92d26621e60e2577170	d__Bacteria; p__Bacteroidota; c__Bacteroidia; o__Bacteroidales; f__Prevotellaceae; g__Prevotellaceae_UCG-001; s__uncultured_bacterium	0.988808
1f47d2c3cdcc64766aada3822ce38c81	d__Bacteria; p__Bacteroidota; c__Bacteroidia; o__Bacteroidales; f__F082; g__F082; s__uncultured_rumen	0.774789
1f4eb3356c311761be991e5b9f78b150	d__Bacteria; p__Bacteroidota; c__Bacteroidia; o__Bacteroidales; f__F082; g__F082; s__uncultured_rumen	0.959367
1f54e56cbcdfdaee6511519b596d800f	d__Bacteria; p__Bacteroidota; c__Bacteroidia; o__Bacteroidales; f__Rikenellaceae; g__Rikenellaceae_RC9_gut_group	0.999987
1f6efd9cf67ba5396f2b72e7a6642074	d__Bacteria; p__Bacteroidota; c__Bacteroidia; o__Bacteroidales; f__Prevotellaceae; g__Prevotella; s__uncultured_rumen	0.744099
1f7544d8ed9b2791ba79392921954841	d__Bacteria; p__Bacteroidota; c__Bacteroidia; o__Bacteroidales; f__Prevotellaceae; g__Prevotellaceae_UCG-003; s__uncultured_rumen	0.951724
1f8088a1c95b5a06a2ac8ccd2887a9b7	d__Bacteria; p__Bacteroidota; c__Bacteroidia; o__Bacteroidales; f__Muribaculaceae; g__Muribaculaceae; s__uncultured_rumen	1
1f858903390725f595095a8ceb83a78c	d__Bacteria; p__Bacteroidota; c__Bacteroidia; o__Bacteroidales; f__Prevotellaceae; g__Prevotellaceae_UCG-001; s__uncultured_rumen	0.99533
1f85cb0779f1dfc0c1344c3db4a400b9	d__Bacteria; p__Bacteroidota; c__Bacteroidia; o__Bacteroidales; f__Prevotellaceae; g__Prevotella; s__uncultured_rumen	0.953617
1f8784bd8644eff93b3a60af680a3add	d__Bacteria; p__Bacteroidota; c__Bacteroidia; o__Bacteroidales; f__Rikenellaceae; g__Rikenellaceae_RC9_gut_group	0.999999
1f8e8e6212644ffb1e42ee66d589cf88	d__Bacteria; p__Bacteroidota; c__Bacteroidia; o__Bacteroidales; f__Prevotellaceae; g__Prevotella; s__uncultured_rumen	0.948827
1f917112b62d3287353032851a856384	d__Bacteria; p__Patescibacteria; c__Saccharimonadia; o__Saccharimonadales; f__Saccharimonadaceae; g__Candidatus_Saccharimonas; s__uncultured_bacterium	0.79876
1f97afaf98fba6f7ae49d15a396679eb	d__Bacteria; p__Bacteroidota; c__Bacteroidia; o__Bacteroidales; f__Prevotellaceae; g__Prevotellaceae_UCG-003; s__uncultured_rumen	0.974456
1fbd3470a40d05109a48fee4050f6d2e	d__Bacteria; p__Bacteroidota; c__Bacteroidia; o__Bacteroidales; f__Rikenellaceae; g__Rikenellaceae_RC9_gut_group; s__uncultured_rumen	0.963491
1fcb48e9a251c881f5bff88142dc08ac	d__Bacteria; p__Bacteroidota; c__Bacteroidia; o__Bacteroidales; f__F082; g__F082; s__uncultured_rumen	0.952645
1fd25fe5462139b434a68989b758e289	d__Bacteria; p__Fibrobacterota; c__Fibrobacteria; o__Fibrobacterales; f__Fibrobacteraceae; g__Fibrobacter; s__uncultured_rumen	0.979647
1fd658b4a0d283efeecff09b2ebe5258	d__Bacteria; p__Bacteroidota; c__Bacteroidia; o__Bacteroidales; f__F082; g__F082; s__uncultured_rumen	0.982758
1fd9f59a5db4b64f665ab6c0b9676116	d__Bacteria; p__Bacteroidota; c__Bacteroidia; o__Bacteroidales; f__F082; g__F082; s__uncultured_rumen	0.998646
1fe95e305ccb5cda289884068d629e81	d__Bacteria; p__SAR324_clade(Marine_group_B); c__SAR324_clade(Marine_group_B); o__SAR324_clade(Marine_group_B); f__SAR324_clade(Marine_group_B); g__SAR324_clade(Marine_group_B); s__uncultured_bacterium	0.852564
1fea60ca754ebd0271612fc97b1f8a13	d__Bacteria; p__Bacteroidota; c__Bacteroidia; o__Bacteroidales; f__Bacteroidetes_BD2-2; g__Bacteroidetes_BD2-2; s__uncultured_rumen	1
1fef30434c09ba2e2c67c3ce579d2a73	d__Bacteria; p__Bacteroidota; c__Bacteroidia; o__Bacteroidales; f__Muribaculaceae; g__Muribaculaceae; s__uncultured_rumen	1
200d7dc9e95678402d0627844f30b89e	d__Bacteria; p__Bacteroidota; c__Bacteroidia; o__Bacteroidales; f__Prevotellaceae; g__Prevotella; s__uncultured_rumen	0.794756
200fa0848d701fc23060055d007dafd7	d__Bacteria; p__Firmicutes; c__Clostridia; o__Lachnospirales; f__Lachnospiraceae; g__Lachnospiraceae_NK3A20_group; s__unidentified_rumen	0.982851
2017c68ea3b410211d626a827972b5b9	d__Bacteria; p__Firmicutes; c__Negativicutes; o__Veillonellales-Selenomonadales; f__Selenomonadaceae; g__Veillonellaceae_UCG-001	1
2021f45bb613732a6dc5dcdc2d7a4cda	d__Bacteria; p__Firmicutes; c__Clostridia; o__Clostridia_UCG-014; f__Clostridia_UCG-014; g__Clostridia_UCG-014	1
2033733dee3adc3fb8dc1e1043f20af5	d__Bacteria; p__Bacteroidota; c__Bacteroidia; o__Bacteroidales; f__Prevotellaceae; g__Prevotella; s__uncultured_rumen	0.997955
2043f4b166e2bb19ad68bdaaad3b6980	d__Bacteria; p__Firmicutes; c__Clostridia; o__Lachnospirales; f__Lachnospiraceae	1
2051bf13bb62a0c992900471c22cdf59	d__Bacteria; p__Bacteroidota; c__Bacteroidia; o__Bacteroidales; f__Rikenellaceae; g__Rikenellaceae_RC9_gut_group; s__uncultured_rumen	0.988493
206250bdb799372ee672ccff49d4b75d	d__Bacteria; p__Bacteroidota; c__Bacteroidia; o__Bacteroidales; f__Prevotellaceae; g__Prevotella	1
20640c64eec1cf8a41566b9dc4e735d0	d__Bacteria; p__Bacteroidota; c__Bacteroidia; o__Bacteroidales; f__F082; g__F082; s__uncultured_bacterium	0.741852
2075b5d1441819464e680fc3de95038f	d__Bacteria; p__Bacteroidota; c__Bacteroidia; o__Bacteroidales; f__Prevotellaceae; g__Prevotellaceae_UCG-001	0.998273
207c01beb1512465bf276366460fe2bd	d__Bacteria; p__Firmicutes; c__Clostridia; o__Oscillospirales; f__Oscillospiraceae; g__Papillibacter; s__uncultured_rumen	0.997059
209b5bcec51f9f06feca17461848dd95	d__Bacteria; p__Firmicutes; c__Clostridia; o__Oscillospirales; f__[Eubacterium]_coprostanoligenes_group; g__[Eubacterium]_coprostanoligenes_group; s__uncultured_bacterium	0.745536
20b56c2269420f04d5b18fb0c87cf8a1	d__Bacteria; p__Bacteroidota; c__Bacteroidia; o__Bacteroidales; f__F082; g__F082; s__uncultured_rumen	0.91568
20d208db98d877acba5b7ecef50bdd57	d__Bacteria; p__Bacteroidota; c__Bacteroidia; o__Bacteroidales; f__F082; g__F082; s__uncultured_rumen	0.991864
20e882c0acd88309a9820dff39ae13bc	d__Bacteria; p__Bacteroidota; c__Bacteroidia; o__Bacteroidales; f__F082; g__F082; s__uncultured_bacterium	0.896532
20eacca31c4e0d4c3aad260f3496f657	d__Bacteria; p__Bacteroidota; c__Bacteroidia; o__Bacteroidales; f__Prevotellaceae	0.997145
20f20d2902c4a9330f044d0544096208	d__Bacteria; p__Bacteroidota; c__Bacteroidia; o__Bacteroidales; f__Prevotellaceae; g__Prevotella; s__uncultured_rumen	0.965564
2100eed595c4add3e3b53367a731adce	d__Bacteria; p__Bacteroidota; c__Bacteroidia; o__Bacteroidales; f__F082; g__F082; s__uncultured_rumen	0.978462
21066816e80c18d07417eb8b1c02cacd	d__Bacteria; p__Bacteroidota; c__Bacteroidia; o__Bacteroidales; f__Prevotellaceae; g__Prevotella; s__uncultured_rumen	0.894119
21105dd5a158ba69303d82540c21d585	d__Bacteria; p__Bacteroidota; c__Bacteroidia; o__Bacteroidales; f__Muribaculaceae; g__Muribaculaceae; s__uncultured_rumen	1
211070eb458b6ea9555c680155e039bc	d__Bacteria; p__Bacteroidota; c__Bacteroidia; o__Bacteroidales; f__F082; g__F082; s__bacterium_P201	0.732406
21111110e12f4ceda1ea4d5c0519cbdc	d__Bacteria; p__Elusimicrobiota; c__Elusimicrobia; o__Elusimicrobiales; f__Elusimicrobiaceae; g__Elusimicrobium; s__uncultured_bacterium	0.999621
212caf3364abed9a1f33ab3ea4a7b511	d__Bacteria; p__Bacteroidota; c__Bacteroidia; o__Bacteroidales; f__Prevotellaceae; g__Prevotellaceae_UCG-001; s__uncultured_rumen	0.999841
21389b8e86ab5c0e7e1c15aad244a75f	d__Bacteria; p__Firmicutes; c__Clostridia; o__Lachnospirales; f__Lachnospiraceae	0.999996
2139a5eac504e098e964da1c8cf8b30f	d__Bacteria; p__Bacteroidota; c__Bacteroidia; o__Bacteroidales; f__F082; g__F082	1
214a01bdd46ee4e32202650106d73c64	d__Bacteria; p__Bacteroidota; c__Bacteroidia; o__Bacteroidales; f__Prevotellaceae; g__Prevotella	1
2155043ada4b86dae179b6448aa6b790	d__Bacteria; p__Bacteroidota; c__Bacteroidia; o__Bacteroidales; f__Muribaculaceae; g__Muribaculaceae; s__uncultured_rumen	0.999468
2159f98a46cdb6546b01ecbc8baa25c0	d__Bacteria; p__Bacteroidota; c__Bacteroidia; o__Bacteroidales; f__Prevotellaceae; g__Prevotella; s__uncultured_rumen	0.83525
215ad0a5c42a3e22c572263a047dfd7b	d__Bacteria; p__Bacteroidota; c__Bacteroidia; o__Bacteroidales; f__Prevotellaceae; g__Prevotella; s__uncultured_rumen	0.964626
215d5118c94b579cbd2e6a64339c847d	d__Bacteria; p__Firmicutes; c__Clostridia; o__Peptostreptococcales-Tissierellales; f__Anaerovoracaceae; g__Family_XIII_AD3011_group; s__uncultured_rumen	0.998161
21634ce732ea184520fa496024f0b0f1	d__Bacteria; p__Firmicutes; c__Clostridia; o__Oscillospirales; f__UCG-010; g__UCG-010; s__uncultured_rumen	0.983274
216417f8bcfb756fcea777e702cae77b	d__Bacteria; p__Firmicutes; c__Clostridia; o__Lachnospirales; f__Lachnospiraceae; g__Coprococcus; s__uncultured_rumen	0.999999
2171b2cdfa95db3760dae9851b8cca0b	d__Bacteria; p__Bacteroidota; c__Bacteroidia; o__Bacteroidales; f__Prevotellaceae; g__Prevotella; s__uncultured_rumen	0.986282
217c902a77d49dd42b5443ba63b45ddf	d__Bacteria; p__Bacteroidota; c__Bacteroidia; o__Bacteroidales; f__Rikenellaceae; g__Rikenellaceae_RC9_gut_group	1
218296099bb5d4ee67b0ce15de8e5a3e	d__Bacteria; p__Bacteroidota; c__Bacteroidia; o__Bacteroidales; f__Rikenellaceae; g__Rikenellaceae_RC9_gut_group; s__uncultured_rumen	0.978789
219b2dc980c30683c1f8bf3117b89af8	d__Bacteria; p__Bacteroidota; c__Bacteroidia; o__Bacteroidales; f__Muribaculaceae; g__Muribaculaceae; s__uncultured_rumen	0.995665
219d4cfca6e12bde62b8dace675dedae	d__Bacteria; p__Bacteroidota; c__Bacteroidia; o__Bacteroidales; f__Prevotellaceae; g__Prevotellaceae_UCG-003; s__uncultured_rumen	0.71557
21b7dad766e3099e1d62f74305713bb1	d__Bacteria; p__Firmicutes; c__Clostridia; o__Lachnospirales; f__Lachnospiraceae	0.999992
21bef04781847fc4f24020f58747e15f	d__Bacteria; p__Bacteroidota; c__Bacteroidia; o__Bacteroidales; f__Prevotellaceae; g__Prevotella; s__uncultured_rumen	0.814016
21c1fe202dff0ecafd303da384438414	d__Bacteria; p__Bacteroidota; c__Bacteroidia; o__Bacteroidales; f__Prevotellaceae; g__Prevotellaceae_YAB2003_group; s__uncultured_rumen	0.912664
21d21fdda65bb399bbeca803911fab63	d__Bacteria; p__Bacteroidota; c__Bacteroidia; o__Bacteroidales; f__F082; g__F082; s__uncultured_rumen	0.999545
21e2a37bca19bfe61061d30722031d96	d__Bacteria; p__Firmicutes; c__Negativicutes; o__Veillonellales-Selenomonadales; f__Selenomonadaceae; g__Selenomonas	0.858617
21fe9f9ee4e68e97b03000319d1968ae	d__Bacteria; p__Bacteroidota; c__Bacteroidia; o__Bacteroidales; f__Prevotellaceae; g__Prevotella; s__uncultured_rumen	0.870787
22042000fe7ccf77dd47506abdc63980	d__Bacteria; p__Bacteroidota; c__Bacteroidia; o__Bacteroidales; f__Muribaculaceae; g__Muribaculaceae; s__uncultured_rumen	1
2211b8b1958c652338869101a128e770	d__Bacteria; p__Actinobacteriota; c__Coriobacteriia; o__Coriobacteriales; f__Atopobiaceae; g__Atopobium; s__uncultured_rumen	0.997843
221634cba2a3e63ab5c18d160abec724	d__Bacteria; p__Bacteroidota; c__Bacteroidia; o__Bacteroidales; f__Prevotellaceae; g__Prevotella; s__uncultured_rumen	0.99763
222e6cbe126fbad8820f7d194f77ed7c	d__Bacteria; p__Bacteroidota; c__Bacteroidia; o__Bacteroidales; f__Prevotellaceae; g__Prevotella; s__uncultured_rumen	0.854366
222f71e1ecaf2f0f1f05572fec92c79f	d__Bacteria; p__Firmicutes; c__Clostridia; o__Oscillospirales; f__UCG-010; g__UCG-010; s__uncultured_bacterium	0.951017
223feee07fdcdf741996f4ce3bd45dff	d__Bacteria; p__Firmicutes; c__Clostridia; o__Oscillospirales; f__Ruminococcaceae; g__Ruminococcus	0.933604
22545c22f05ba3aa1b1294918398350e	d__Bacteria; p__Firmicutes; c__Clostridia; o__Lachnospirales; f__Lachnospiraceae; g__Butyrivibrio; s__uncultured_Butyrivibrio	0.729785
2259d8eccf52a14a410bb10b1fc6b57a	d__Bacteria; p__Bacteroidota; c__Bacteroidia; o__Bacteroidales; f__Prevotellaceae; g__Prevotella; s__uncultured_rumen	0.955515
22737c8363abf9dac640f782ef7d9807	d__Bacteria; p__Firmicutes; c__Clostridia; o__Oscillospirales; f__Oscillospiraceae; g__NK4A214_group	0.995983
22834e719517e528664dd9c5cded2a44	d__Bacteria; p__Bacteroidota; c__Bacteroidia; o__Bacteroidales; f__Prevotellaceae; g__Prevotella; s__uncultured_rumen	0.937214
22982bb7c4610411b305bdb76cf71d02	d__Bacteria; p__Firmicutes; c__Clostridia; o__Christensenellales; f__Christensenellaceae; g__Christensenellaceae_R-7_group	0.998848
229d1fcc85382ad61214e015d4fc2c63	d__Bacteria; p__Bacteroidota; c__Bacteroidia; o__Bacteroidales; f__Bacteroidales_BS11_gut_group; g__Bacteroidales_BS11_gut_group; s__uncultured_rumen	0.946426
229dfeaaa3a56c4609d94b7717354c62	d__Bacteria; p__Bacteroidota; c__Bacteroidia; o__Bacteroidales; f__Prevotellaceae; g__Prevotella; s__uncultured_rumen	0.865978
22a41093f972a1f75ea4591ff9b2b1ae	d__Bacteria; p__Firmicutes; c__Clostridia; o__Christensenellales; f__Christensenellaceae; g__Christensenellaceae_R-7_group; s__unidentified_rumen	0.948623
22adcad9d2f09169835f116c19af0121	d__Bacteria; p__Bacteroidota; c__Bacteroidia; o__Bacteroidales; f__F082; g__F082; s__uncultured_rumen	0.934689
22ae938c5f8d752281d3a741020e68e1	d__Bacteria; p__Firmicutes; c__Clostridia; o__Oscillospirales; f__UCG-011; g__UCG-011; s__uncultured_rumen	0.793116
22b6a497038e1e31803c7e8fd24477bc	d__Bacteria; p__Bacteroidota; c__Bacteroidia; o__Bacteroidales; f__Rikenellaceae; g__Rikenellaceae_RC9_gut_group; s__unidentified_rumen	0.990573
22bf933d930c8081e99e79b36e8f5911	d__Bacteria; p__Bacteroidota; c__Bacteroidia; o__Bacteroidales; f__F082; g__F082; s__uncultured_rumen	0.96443
22c64719c409d04df941313540b0d3c8	d__Bacteria; p__Bacteroidota; c__Bacteroidia; o__Bacteroidales; f__F082; g__F082; s__uncultured_rumen	0.749821
22cc12a7aed56811ab44d6ab21d40f47	d__Bacteria; p__Bacteroidota; c__Bacteroidia; o__Bacteroidales; f__F082; g__F082; s__uncultured_rumen	0.999013
22d2ab769c9dd8681a9f3e30686b67a1	d__Bacteria; p__Bacteroidota; c__Bacteroidia; o__Bacteroidales; f__F082; g__F082; s__uncultured_rumen	0.872819
22d8f3f9076920e1035ac5f30b07b398	d__Bacteria; p__Bacteroidota; c__Bacteroidia; o__Bacteroidales; f__Muribaculaceae; g__Muribaculaceae; s__uncultured_rumen	0.999999
22db39c83f2b450b0766a0cd26a1e8db	d__Bacteria; p__Firmicutes; c__Clostridia; o__Christensenellales; f__Christensenellaceae; g__Christensenellaceae_R-7_group; s__uncultured_rumen	0.812266
22dc3839807c22979fe7ae8644290577	d__Bacteria; p__Bacteroidota; c__Bacteroidia; o__Bacteroidales; f__Prevotellaceae; g__Prevotella; s__uncultured_rumen	0.932024
22e3c13309e0ba143ee17fbfe48e64be	d__Bacteria; p__Firmicutes; c__Clostridia; o__Lachnospirales; f__Lachnospiraceae; g__Lachnospiraceae_UCG-008; s__uncultured_rumen	1
22eddebe2a8d38eb871df494c6c8ccad	d__Bacteria; p__Bacteroidota; c__Bacteroidia; o__Bacteroidales; f__Rikenellaceae; g__Rikenellaceae_RC9_gut_group; s__unidentified_rumen	0.998602
22ef9f0e2a6360d0407336a890d66068	d__Bacteria; p__Firmicutes; c__Clostridia; o__Oscillospirales; f__Ruminococcaceae; g__UCG-001; s__uncultured_rumen	0.969609
22f2b62b3893e5294775184b1b88f906	d__Bacteria; p__Bacteroidota; c__Bacteroidia; o__Bacteroidales; f__Rikenellaceae; g__U29-B03; s__uncultured_rumen	1
22f91660f983b730dd75da5da69f2b1f	d__Bacteria; p__Firmicutes; c__Clostridia; o__Lachnospirales; f__Lachnospiraceae; g__uncultured; s__uncultured_rumen	0.977907
22f950d28b2e04947a0a738cd0a37798	d__Bacteria; p__Firmicutes; c__Clostridia; o__Lachnospirales; f__Lachnospiraceae; g__Lachnospiraceae_NK3A20_group; s__uncultured_rumen	0.800709
22ffe82e446ff687dead740f02cb78dc	d__Bacteria; p__Firmicutes; c__Clostridia; o__Lachnospirales; f__Lachnospiraceae; g__Shuttleworthia; s__uncultured_rumen	0.999999
23054369a7b2577dcab6194cb27a6515	d__Bacteria; p__Firmicutes; c__Clostridia; o__Oscillospirales; f__Oscillospiraceae; g__NK4A214_group; s__uncultured_bacterium	0.770477
23241da7001c19a71b7ba817004494ea	d__Bacteria; p__Firmicutes; c__Clostridia; o__Oscillospirales; f__Ruminococcaceae; g__Ruminococcus	0.932974
2339299af396156af88f4855c8497bd6	d__Bacteria; p__Bacteroidota; c__Bacteroidia; o__Bacteroidales; f__Prevotellaceae; g__Prevotella; s__uncultured_rumen	0.954092
2348ccd70318c640607320f1f527586d	d__Bacteria; p__Firmicutes; c__Clostridia; o__Clostridia; f__Hungateiclostridiaceae; g__Saccharofermentans	0.999528
2349a465aac3a420e1e93efb6d934841	d__Bacteria; p__Firmicutes; c__Clostridia; o__Lachnospirales; f__Lachnospiraceae; g__probable_genus_10	0.999908
235ece024508949fb8f4640c13ad2a97	d__Bacteria; p__Firmicutes; c__Clostridia; o__Clostridia_UCG-014; f__Clostridia_UCG-014; g__Clostridia_UCG-014	1
2364b06df483274a54cfd151e8bfaad8	d__Bacteria; p__Bacteroidota; c__Bacteroidia; o__Bacteroidales; f__Rikenellaceae; g__Rikenellaceae_RC9_gut_group; s__uncultured_bacterium	0.784794
2372cbf1888127abfb73847ea443e31b	d__Bacteria; p__Firmicutes; c__Clostridia; o__Lachnospirales; f__Lachnospiraceae; g__Moryella; s__uncultured_rumen	0.988974
2373b5d04866887f566aecefe2eb41b1	d__Bacteria; p__Bacteroidota; c__Bacteroidia; o__Bacteroidales; f__Prevotellaceae; g__Prevotellaceae_UCG-003; s__uncultured_rumen	0.826634
2381694e9365189ea9184f45ea106a0e	d__Bacteria; p__Bacteroidota; c__Bacteroidia; o__Bacteroidales; f__Prevotellaceae; g__Prevotella; s__uncultured_rumen	0.992213
2396873e9b1b08aa8fb117651919769e	d__Bacteria; p__Bacteroidota; c__Bacteroidia; o__Bacteroidales; f__Prevotellaceae; g__Prevotella; s__uncultured_rumen	0.984865
23a496cc2efa4bdc948d0f71c18bc957	d__Bacteria; p__Bacteroidota; c__Bacteroidia; o__Bacteroidales; f__Bacteroidales_RF16_group; g__Bacteroidales_RF16_group; s__unidentified_rumen	0.789575
23a7943fcf4f539d8470d64ffb39aacc	d__Bacteria; p__Bacteroidota; c__Bacteroidia; o__Bacteroidales; f__Rikenellaceae; g__Rikenellaceae_RC9_gut_group; s__uncultured_bacterium	0.93012
23c118f95e2f1186722d0cac0fc34789	d__Bacteria; p__Bacteroidota; c__Bacteroidia; o__Bacteroidales; f__Prevotellaceae; g__Prevotella; s__uncultured_rumen	0.987806
23cd7fbb9c2ad59674aeadd703d297cc	d__Bacteria; p__Bacteroidota; c__Bacteroidia; o__Bacteroidales; f__F082; g__F082; s__uncultured_rumen	0.928594
23ced7e2e89b4278711744f8d97489a9	d__Bacteria; p__Bacteroidota; c__Bacteroidia; o__Bacteroidales; f__Rikenellaceae; g__Rikenellaceae_RC9_gut_group; s__uncultured_bacterium	0.781058
23e83a1613d8d2fbff1a165e06cb470b	d__Bacteria; p__Bacteroidota; c__Bacteroidia; o__Bacteroidales; f__F082; g__F082; s__uncultured_rumen	0.725919
23ef202a7adf8dbdf886f7c9db3f4221	d__Bacteria; p__Firmicutes; c__Clostridia; o__Clostridia; f__Hungateiclostridiaceae; g__Saccharofermentans; s__uncultured_bacterium	0.772356
23f376230fe6c4d393efa1adbae0381c	d__Bacteria; p__Bacteroidota; c__Bacteroidia; o__Bacteroidales; f__F082; g__F082	1
23f719fcb7c735f5d003d8ebbe3a064a	d__Bacteria; p__Bacteroidota; c__Bacteroidia; o__Bacteroidales; f__Muribaculaceae; g__Muribaculaceae; s__uncultured_rumen	0.999986
23fdb07793257095714341f2bf245e7d	d__Bacteria; p__Bacteroidota; c__Bacteroidia; o__Bacteroidales; f__Rikenellaceae; g__Rikenellaceae_RC9_gut_group; s__uncultured_bacterium	0.723133
24186e0e17e8395a4b4d8ce29c0c4afb	d__Bacteria; p__Firmicutes; c__Clostridia; o__Oscillospirales; f__UCG-010; g__UCG-010	0.999996
2419e4c5dcc23489eaac9fb7e7b26139	d__Bacteria; p__Bacteroidota; c__Bacteroidia; o__Bacteroidales; f__F082; g__F082; s__uncultured_rumen	0.943524
241fdc178d97222d4f5b23ed1c8eb409	d__Bacteria; p__Firmicutes; c__Clostridia; o__Oscillospirales; f__UCG-010; g__UCG-010; s__uncultured_bacterium	0.795127
242e5d8b77ae99741d86b1b11673247c	d__Bacteria; p__Bacteroidota; c__Bacteroidia; o__Bacteroidales; f__F082; g__F082	1
24356760d3c90b00a810c9d5148ccd28	d__Bacteria; p__Patescibacteria; c__Saccharimonadia; o__Saccharimonadales; f__Saccharimonadaceae; g__Candidatus_Saccharimonas; s__uncultured_rumen	0.772112
243b400f3377e01f851cb08ea13d11de	d__Bacteria; p__Bacteroidota; c__Bacteroidia; o__Bacteroidales; f__Muribaculaceae; g__Muribaculaceae; s__uncultured_rumen	0.999984
243f4942ad086ee64f0888b43e2f9cd9	d__Bacteria; p__Bacteroidota; c__Bacteroidia; o__Bacteroidales; f__F082; g__F082; s__uncultured_rumen	0.898766
2462ebfd1fb06a29631150d0818d7075	d__Bacteria; p__Bacteroidota; c__Bacteroidia; o__Bacteroidales; f__Prevotellaceae; g__Prevotella; s__uncultured_rumen	0.951934
247946bea9f68c23ad30cb6f7a71f556	d__Bacteria; p__Bacteroidota; c__Bacteroidia; o__Bacteroidales; f__Prevotellaceae; g__Prevotella; s__uncultured_rumen	0.90758
249986eb6dc80a6ef3f311c49248c76d	d__Bacteria; p__Bacteroidota; c__Bacteroidia; o__Bacteroidales; f__Rikenellaceae; g__Rikenellaceae_RC9_gut_group; s__uncultured_bacterium	0.821908
24c483f5b9f99ba34e78878c5814d329	d__Bacteria; p__Bacteroidota; c__Bacteroidia; o__Bacteroidales; f__Prevotellaceae; g__Prevotellaceae_UCG-003; s__uncultured_rumen	0.999419
24c516d1fd39900a6de6f99e5bef6d4c	d__Bacteria; p__Firmicutes; c__Clostridia; o__Monoglobales; f__Monoglobaceae; g__Monoglobus; s__uncultured_bacterium	0.82728
24da21a1db9e402f1a97c02c98cd1f4f	d__Bacteria; p__Patescibacteria; c__Saccharimonadia; o__Saccharimonadales; f__Saccharimonadaceae; g__Candidatus_Saccharimonas	1
24eb6c9dc7e9ef936dd03d2af865bdef	d__Bacteria; p__Firmicutes; c__Clostridia; o__Lachnospirales; f__Lachnospiraceae; g__Shuttleworthia	0.994566
24f31fd6fdcb4a2e0aae57f0cef5a6e6	d__Bacteria; p__Bacteroidota; c__Bacteroidia; o__Bacteroidales; f__uncultured; g__uncultured; s__uncultured_rumen	1
24fb6f1e221cbc3d95e2f39dc93465f8	d__Bacteria; p__Firmicutes; c__Clostridia; o__Clostridia; f__Hungateiclostridiaceae; g__Saccharofermentans	0.999999
24fc5817cb4a2e7f2b66193dfc4547cc	d__Bacteria; p__Firmicutes; c__Clostridia; o__Clostridia_UCG-014; f__Clostridia_UCG-014; g__Clostridia_UCG-014; s__uncultured_bacterium	0.878219
25070a25a10c8af1395045f51c7090c1	d__Bacteria; p__Bacteroidota; c__Bacteroidia; o__Bacteroidales; f__Muribaculaceae; g__Muribaculaceae; s__uncultured_rumen	0.895771
2508cf78d7df60477611753435d6a666	d__Bacteria; p__Firmicutes; c__Clostridia; o__Christensenellales; f__Christensenellaceae; g__Christensenellaceae_R-7_group; s__unidentified_rumen	0.884352
2511046e5870f37718e10c04b79c72f1	d__Bacteria; p__Bacteroidota; c__Bacteroidia; o__Bacteroidales; f__Prevotellaceae; g__Prevotella; s__uncultured_rumen	0.978719
25243eac34db4775a4e89d6517dcd481	d__Bacteria; p__Bacteroidota; c__Bacteroidia; o__Bacteroidales; f__Muribaculaceae; g__Muribaculaceae; s__uncultured_rumen	0.999851
2538a83ec4a05e48f96708a80cab9243	d__Bacteria; p__Firmicutes; c__Clostridia; o__Lachnospirales; f__Lachnospiraceae; g__Lachnospiraceae_UCG-010; s__uncultured_rumen	0.999994
2542596cf7644e03f8d5b3bebd93395b	d__Bacteria; p__Firmicutes; c__Clostridia; o__Oscillospirales; f__[Eubacterium]_coprostanoligenes_group; g__[Eubacterium]_coprostanoligenes_group; s__uncultured_bacterium	0.992554
258334ffaee0bfc01c97eb89963d9233	d__Bacteria; p__Bacteroidota; c__Bacteroidia; o__Bacteroidales; f__Muribaculaceae; g__Muribaculaceae; s__uncultured_rumen	0.999973
258b17099416fdeaadd7d50eb81a9c56	d__Bacteria; p__Bacteroidota; c__Bacteroidia; o__Bacteroidales; f__F082; g__F082; s__uncultured_rumen	0.932799
25b21c19d707c964aaca0d5fb8890097	d__Bacteria; p__Bacteroidota; c__Bacteroidia; o__Bacteroidales; f__uncultured; g__uncultured; s__uncultured_bacterium	0.98331
25c1fe061a24557d39fccbaa52a206dd	d__Bacteria; p__Firmicutes; c__Clostridia; o__Lachnospirales; f__Lachnospiraceae; g__Lachnospiraceae_ND3007_group; s__uncultured_Lachnospiraceae	0.99726
25d6aabec34098cd7ce1537ca0e8f780	d__Bacteria; p__Patescibacteria; c__Saccharimonadia; o__Saccharimonadales; f__Saccharimonadaceae; g__Candidatus_Saccharimonas; s__uncultured_rumen	0.990455
25f0e5b3b15344e42feff5a8db5889d1	d__Bacteria; p__Bacteroidota; c__Bacteroidia; o__Bacteroidales; f__Rikenellaceae; g__Rikenellaceae_RC9_gut_group; s__uncultured_rumen	0.992592
25f3098e32e164dc7b782e7a67d7a970	d__Bacteria; p__Bacteroidota; c__Bacteroidia; o__Bacteroidales; f__Muribaculaceae; g__Muribaculaceae; s__uncultured_rumen	1
25f50858d7694e2d1d7f7ae78306974d	d__Bacteria; p__Bacteroidota; c__Bacteroidia; o__Bacteroidales; f__Prevotellaceae; g__Prevotellaceae_UCG-003	0.999993
25f8713a67ddb29d7fac403b837493c8	d__Bacteria; p__Bacteroidota; c__Bacteroidia; o__Bacteroidales; f__Prevotellaceae; g__Prevotella; s__uncultured_rumen	0.701358
2602bc9be237310c5edadf5477d96754	d__Bacteria; p__Bacteroidota; c__Bacteroidia; o__Bacteroidales; f__Bacteroidales_RF16_group; g__Bacteroidales_RF16_group; s__uncultured_bacterium	0.722585
26081fd4f31d6c82acb6bce33a246445	d__Bacteria; p__Bacteroidota; c__Bacteroidia; o__Bacteroidales; f__Bacteroidales_UCG-001; g__Bacteroidales_UCG-001; s__uncultured_rumen	0.999803
260f65d65c063e14b51ae7a92235374e	d__Bacteria; p__Bacteroidota; c__Bacteroidia; o__Bacteroidales; f__Rikenellaceae; g__Rikenellaceae_RC9_gut_group; s__uncultured_rumen	0.98525
2643c0347cb722e4c3457ac716a02d55	d__Bacteria; p__Bacteroidota; c__Bacteroidia; o__Bacteroidales; f__Bacteroidales_RF16_group; g__Bacteroidales_RF16_group	1
2645dbcb6b4d123700d71a3a589736cd	d__Bacteria; p__Bacteroidota; c__Bacteroidia; o__Bacteroidales; f__Rikenellaceae; g__Rikenellaceae_RC9_gut_group; s__uncultured_rumen	0.980161
265be8e29fd48eb051ebdb098581d0fe	d__Bacteria; p__Firmicutes; c__Negativicutes; o__Veillonellales-Selenomonadales; f__Selenomonadaceae; g__Anaerovibrio; s__uncultured_rumen	0.720691
265d0d3235a1b9ec270d4e346253ecdd	d__Bacteria; p__Bacteroidota; c__Bacteroidia; o__Bacteroidales; f__Prevotellaceae; g__Prevotella; s__uncultured_rumen	0.943202
267191c04dfd2009259ccac0da008210	d__Bacteria; p__Firmicutes; c__Clostridia; o__Lachnospirales; f__Lachnospiraceae; g__Lachnospiraceae_NK3A20_group; s__uncultured_rumen	0.811563
2674f8d79d326f30ea6311bf1e484b98	d__Bacteria; p__Bacteroidota; c__Bacteroidia; o__Bacteroidales; f__F082; g__F082; s__uncultured_rumen	0.997388
26a7cb801616b613a1351b947a0c72b3	d__Bacteria; p__Firmicutes; c__Clostridia; o__Oscillospirales; f__Oscillospiraceae; g__Colidextribacter; s__uncultured_rumen	1
26a863d6255558849311ac806dbe6b61	d__Bacteria; p__Bacteroidota; c__Bacteroidia; o__Bacteroidales; f__Prevotellaceae; g__Prevotella; s__uncultured_rumen	0.914364
26b23ea632b52afae53cd9ddb22d79a0	d__Bacteria; p__Firmicutes; c__Clostridia; o__Lachnospirales; f__Lachnospiraceae; g__Lachnospiraceae_NK3A20_group; s__uncultured_rumen	0.933336
26b35a839417f2d8ec546b8febcda39a	d__Bacteria; p__Bacteroidota; c__Bacteroidia; o__Bacteroidales; f__F082; g__F082; s__uncultured_rumen	0.998627
26ca04eb28c60ba8dc13f8aead4e6cf2	d__Bacteria; p__Bacteroidota; c__Bacteroidia; o__Bacteroidales; f__p-251-o5; g__p-251-o5; s__uncultured_rumen	1
26d3dedaba3f648f46aad93bdd202f45	d__Bacteria; p__Firmicutes; c__Clostridia; o__Peptostreptococcales-Tissierellales; f__Anaerovoracaceae; g__Anaerovorax; s__uncultured_rumen	0.994819
26dfdba577b7e10f391f9ebc2c9496e9	d__Bacteria; p__Firmicutes; c__Bacilli; o__Erysipelotrichales; f__Erysipelatoclostridiaceae; g__UCG-004; s__uncultured_rumen	0.808091
26e148ecec4c163e5779c6b15d23b9e1	d__Bacteria; p__Firmicutes; c__Clostridia; o__Peptostreptococcales-Tissierellales; f__Anaerovoracaceae; g__Family_XIII_AD3011_group; s__uncultured_rumen	0.96943
26f3fea3068e6fa2ec37de3680877bf1	d__Bacteria; p__Bacteroidota; c__Bacteroidia; o__Bacteroidales; f__Rikenellaceae; g__Rikenellaceae_RC9_gut_group; s__uncultured_rumen	0.785736
26f719ec6bf7aa0fb7a375cbf46069c2	d__Bacteria; p__Bacteroidota; c__Bacteroidia; o__Bacteroidales; f__Prevotellaceae; g__Prevotellaceae_UCG-003	1
26f9d277684dc533b4b8f6213370d19e	d__Bacteria; p__Firmicutes; c__Clostridia; o__Lachnospirales; f__Lachnospiraceae; g__Lachnospiraceae_ND3007_group; s__uncultured_Lachnospiraceae	0.970382
26fb6a43293a39fa4463bc35a69457b2	d__Bacteria; p__Bacteroidota; c__Bacteroidia; o__Bacteroidales; f__Muribaculaceae; g__Muribaculaceae; s__uncultured_bacterium	0.933881
270588cfe7697f8c3d2938d237d11345	d__Bacteria; p__Firmicutes; c__Clostridia; o__Oscillospirales; f__Oscillospiraceae	0.999985
27091ae104976c6406a8b3aa19df40d8	d__Bacteria; p__Firmicutes; c__Clostridia; o__Oscillospirales; f__[Eubacterium]_coprostanoligenes_group; g__[Eubacterium]_coprostanoligenes_group	0.999997
27219dd8985b18fa3994271e3d53d13e	d__Bacteria; p__Bacteroidota; c__Bacteroidia; o__Bacteroidales; f__Rikenellaceae; g__Rikenellaceae_RC9_gut_group; s__uncultured_rumen	0.996316
273616cf0205c0319b5045f01f36a9aa	d__Bacteria; p__Bacteroidota; c__Bacteroidia; o__Bacteroidales; f__Bacteroidales_RF16_group; g__Bacteroidales_RF16_group; s__uncultured_rumen	0.898065
273c9f4557b901ee2c3008dfeb28939f	d__Bacteria; p__Firmicutes; c__Clostridia; o__Christensenellales; f__Christensenellaceae; g__Christensenellaceae_R-7_group	0.981025
2748be91896afb83e78cf7185d33bfa3	d__Bacteria; p__Bacteroidota; c__Bacteroidia; o__Bacteroidales; f__F082; g__F082; s__uncultured_bacterium	0.92674
277180640902144d01c911b0c8b617fc	d__Bacteria; p__Bacteroidota; c__Bacteroidia; o__Bacteroidales; f__Prevotellaceae; g__Prevotella; s__uncultured_rumen	0.90514
2779a7e4f6199df513922e61e46ce62c	d__Bacteria; p__Bacteroidota; c__Bacteroidia; o__Bacteroidales; f__F082; g__F082; s__uncultured_rumen	0.782689
277c25512f3b30d8377c727d3afc0d2b	d__Bacteria; p__Bacteroidota; c__Bacteroidia; o__Bacteroidales; f__Rikenellaceae; g__Rikenellaceae_RC9_gut_group; s__uncultured_rumen	0.989756
278a96356dd4349a575336b8c49cccd5	d__Bacteria; p__Firmicutes; c__Clostridia; o__Christensenellales; f__Christensenellaceae; g__Christensenellaceae_R-7_group	0.98008
278d32d65c458f79e66e6718151db0e2	d__Bacteria; p__Bacteroidota; c__Bacteroidia; o__Bacteroidales; f__Prevotellaceae; g__Prevotella; s__uncultured_rumen	0.987168
279227567a7ad3e1d219cc7c14164f64	d__Bacteria; p__Bacteroidota; c__Bacteroidia; o__Bacteroidales; f__F082; g__F082	1
27974bcb47d6b0afe3aa60c3647a5be6	d__Bacteria; p__Bacteroidota; c__Bacteroidia; o__Bacteroidales; f__F082; g__F082; s__uncultured_bacterium	0.751484
279d775942ad50158408e775a0efca69	d__Bacteria; p__Bacteroidota; c__Bacteroidia; o__Bacteroidales; f__F082; g__F082; s__uncultured_rumen	0.939084
27a22d7670f9cd4d101953cc9f664378	d__Bacteria; p__Firmicutes; c__Bacilli; o__Acholeplasmatales; f__Acholeplasmataceae; g__Anaeroplasma; s__uncultured_rumen	0.999995
27a52bbe528fc135265afe2287c03361	d__Bacteria; p__Bacteroidota; c__Bacteroidia; o__Bacteroidales; f__Prevotellaceae; g__Prevotella; s__uncultured_rumen	0.995034
27b1672b9c657175cbe32d6fa45c40c2	d__Bacteria; p__Bacteroidota; c__Bacteroidia; o__Bacteroidales; f__Prevotellaceae; g__Prevotella	0.999675
27bedeb96c6790e03aaa85e17bea197a	d__Bacteria; p__Patescibacteria; c__Saccharimonadia; o__Saccharimonadales; f__Saccharimonadaceae; g__Candidatus_Saccharimonas; s__uncultured_rumen	0.837437
27c6cc58b981fe685de9fd7be8fd8342	d__Bacteria; p__Bacteroidota; c__Bacteroidia; o__Bacteroidales; f__Rikenellaceae; g__Rikenellaceae_RC9_gut_group	1
27d214c0c38a89ddaadc57274c1627e1	d__Bacteria; p__Firmicutes; c__Clostridia; o__Oscillospirales; f__[Eubacterium]_coprostanoligenes_group; g__[Eubacterium]_coprostanoligenes_group; s__uncultured_rumen	0.786988
27e2a9a3c8447c2f8aa9124eb98e17c9	d__Bacteria; p__Bacteroidota; c__Bacteroidia; o__Bacteroidales; f__Rikenellaceae; g__Rikenellaceae_RC9_gut_group; s__uncultured_rumen	0.895885
27f244dd4df4eb459c67b45cda398ac8	d__Bacteria; p__Bacteroidota; c__Bacteroidia; o__Bacteroidales; f__Prevotellaceae; g__Prevotella; s__uncultured_rumen	0.90112
2805e11aad8a4a48addc899e7ff4508a	d__Bacteria; p__Bacteroidota; c__Bacteroidia; o__Bacteroidales; f__Prevotellaceae; g__Prevotella	1
280ece0f8d967074ee1b8f8f2fe8e6b7	d__Bacteria; p__Firmicutes; c__Clostridia; o__Clostridia; f__Hungateiclostridiaceae; g__Saccharofermentans	1
282947a36ad19a329ce46eaf1860fb61	d__Bacteria; p__Bacteroidota; c__Bacteroidia; o__Bacteroidales; f__Prevotellaceae; g__Prevotellaceae_NK3B31_group; s__uncultured_rumen	0.994471
28302494d9390fda3eaf8ea56f981e07	d__Bacteria; p__Bacteroidota; c__Bacteroidia; o__Bacteroidales; f__Prevotellaceae; g__Prevotella; s__uncultured_rumen	0.939807
28383081e8ab357b7b121b8dc98a9d3d	d__Bacteria; p__Bacteroidota; c__Bacteroidia; o__Bacteroidales; f__Prevotellaceae; g__Prevotella; s__uncultured_rumen	0.954238
283f802d24b37a2b12759ef79e12cc63	d__Bacteria; p__Bacteroidota; c__Bacteroidia; o__Bacteroidales; f__F082; g__F082; s__uncultured_rumen	0.947202
284ba89821bb4d79332c73142925ca4f	d__Bacteria; p__Bacteroidota; c__Bacteroidia; o__Bacteroidales; f__Muribaculaceae; g__Muribaculaceae; s__uncultured_rumen	0.999
2860596aea35f968c1b24c333a040219	d__Bacteria; p__Bacteroidota; c__Bacteroidia; o__Bacteroidales; f__Muribaculaceae; g__Muribaculaceae; s__uncultured_rumen	1
2866209c8535907f9b7e9c66433962a8	d__Bacteria; p__Bacteroidota; c__Bacteroidia; o__Bacteroidales; f__F082; g__F082; s__uncultured_rumen	0.999715
28688799eb60e1ccba567b0890fae706	d__Bacteria; p__Firmicutes; c__Clostridia; o__Oscillospirales; f__Ruminococcaceae; g__Ruminococcus	0.999999
289919a4c39be48311187fa60fb017a1	d__Bacteria; p__Bacteroidota; c__Bacteroidia; o__Bacteroidales; f__F082; g__F082; s__uncultured_rumen	0.9518
289ade2e2baa057afd7115b2f6f8ed5b	d__Bacteria; p__Bacteroidota; c__Bacteroidia; o__Bacteroidales; f__Prevotellaceae; g__Prevotella; s__uncultured_rumen	0.982436
28a1b97babb6a6d63518f22093018ade	d__Bacteria; p__Bacteroidota; c__Bacteroidia; o__Bacteroidales; f__Prevotellaceae; g__Prevotella; s__uncultured_rumen	0.976424
28ae846bebfc821ecc503f9c6b71746d	d__Bacteria; p__Bacteroidota; c__Bacteroidia; o__Bacteroidales; f__Prevotellaceae; g__Prevotellaceae_UCG-003; s__uncultured_rumen	0.951561
28b3431593eb1226caa6551d4077486e	d__Bacteria; p__Firmicutes; c__Clostridia; o__Oscillospirales; f__Ruminococcaceae; g__uncultured; s__uncultured_rumen	0.780479
28b89c0b2761ccbc9642f00988df53c9	d__Bacteria; p__Firmicutes; c__Clostridia; o__Peptostreptococcales-Tissierellales; f__Anaerovoracaceae; g__Family_XIII_AD3011_group; s__bacterium_YSD2010	0.999918
28baaedc3fcd6a03c040c3417e10b721	d__Bacteria; p__Bacteroidota; c__Bacteroidia; o__Bacteroidales; f__Rikenellaceae; g__Rikenellaceae_RC9_gut_group; s__uncultured_rumen	0.991798
28bc698f9a82d0af4f8c72f2d4b2cf47	d__Bacteria; p__Bacteroidota; c__Bacteroidia; o__Bacteroidales; f__Prevotellaceae; g__Prevotella; s__uncultured_rumen	0.99314
28c626f8ee506f58e635b4db55be73a2	d__Bacteria; p__Bacteroidota; c__Bacteroidia; o__Bacteroidales; f__Rikenellaceae; g__Rikenellaceae_RC9_gut_group; s__uncultured_rumen	0.799294
28d3513c45b380968adb402481a8eae7	d__Bacteria; p__Bacteroidota; c__Bacteroidia; o__Bacteroidales; f__Prevotellaceae; g__Prevotellaceae_UCG-001	0.951107
28d4c49bd6b62909ca1d813291681c23	d__Bacteria; p__Bacteroidota; c__Bacteroidia; o__Bacteroidales; f__Prevotellaceae; g__Prevotellaceae_UCG-003	1
28d618f2bf5a08c11ac511841041e738	d__Bacteria; p__Bacteroidota; c__Bacteroidia; o__Bacteroidales; f__Prevotellaceae; g__Prevotellaceae_UCG-003; s__uncultured_rumen	0.931782
28e7872c16ddd4c6fb4c0ad16a964dec	d__Bacteria; p__Firmicutes; c__Clostridia; o__Lachnospirales; f__Lachnospiraceae; g__Lachnospiraceae_UCG-006; s__uncultured_rumen	0.999153
28ed540cf6dffc08aed11515b995ea6d	d__Bacteria; p__Firmicutes; c__Clostridia; o__Oscillospirales; f__Ruminococcaceae; g__Ruminococcus	0.845959
28f4775ea1673728d4e98b53aef279df	d__Bacteria; p__Bacteroidota; c__Bacteroidia; o__Bacteroidales; f__Bacteroidales_UCG-001; g__Bacteroidales_UCG-001; s__uncultured_rumen	0.999997
290b454684a4bd5f39733b9e71ed6dbe	d__Bacteria; p__Bacteroidota; c__Bacteroidia; o__Bacteroidales; f__Prevotellaceae; g__Prevotella; s__uncultured_rumen	0.799946
29133f8109701da290f576b08d0c9d41	d__Bacteria; p__Firmicutes; c__Clostridia; o__Oscillospirales	0.999437
291acf81d863ad3cd7598d59a03e1c95	d__Bacteria; p__Bacteroidota; c__Bacteroidia; o__Bacteroidales; f__Bacteroidales_UCG-001; g__Bacteroidales_UCG-001; s__uncultured_rumen	0.99993
2928b077e33e62dc4546b4a4a2bee670	d__Bacteria; p__Bacteroidota; c__Bacteroidia; o__Bacteroidales; f__p-2534-18B5_gut_group; g__p-2534-18B5_gut_group; s__uncultured_rumen	0.999999
293086139410bb2c189e3eae3242313e	d__Bacteria; p__Bacteroidota; c__Bacteroidia; o__Bacteroidales; f__Rikenellaceae; g__Rikenellaceae_RC9_gut_group; s__uncultured_rumen	0.913856
2930a2b8e4309f011bf4b9ea010c0432	d__Bacteria; p__Firmicutes; c__Clostridia; o__Christensenellales; f__Christensenellaceae; g__Christensenellaceae_R-7_group; s__uncultured_rumen	0.90388
2935f7a15f5a362cf192598923e0be6e	d__Bacteria; p__Bacteroidota; c__Bacteroidia; o__Bacteroidales; f__Prevotellaceae; g__Prevotella; s__uncultured_rumen	0.981764
29462ab4fc9f740556a5801b39804c73	d__Bacteria; p__Bacteroidota; c__Bacteroidia; o__Bacteroidales; f__Prevotellaceae; g__Prevotella; s__uncultured_rumen	0.998547
29493aac4b97b88b4d200fc1f70c3b24	d__Bacteria; p__Firmicutes; c__Clostridia; o__Christensenellales; f__Christensenellaceae; g__Christensenellaceae_R-7_group; s__uncultured_rumen	0.744505
295e73c0c1896e85d9ff2648a0fd8da0	d__Bacteria; p__Bacteroidota; c__Bacteroidia; o__Bacteroidales; f__Muribaculaceae; g__Muribaculaceae; s__uncultured_rumen	1
2961cb5a02895bb05073ddc799132c0c	d__Bacteria; p__Bacteroidota; c__Bacteroidia; o__Bacteroidales; f__Prevotellaceae; g__Prevotellaceae_UCG-003	1
29647d1b8f1e6f27646eda8a0d6eed3e	d__Bacteria; p__Bacteroidota; c__Bacteroidia; o__Bacteroidales; f__F082; g__F082; s__uncultured_bacterium	0.999998
296718fcaed3ee2f0f13f3e981bc2035	d__Bacteria; p__Bacteroidota; c__Bacteroidia; o__Bacteroidales; f__F082; g__F082; s__uncultured_bacterium	0.810341
2974471ea438f7205a57c97351819dcf	d__Bacteria; p__Firmicutes; c__Clostridia; o__Oscillospirales; f__UCG-010; g__UCG-010; s__unidentified	0.804603
2986ede0e2ba25cb499e1af6b3262eed	d__Bacteria; p__Bacteroidota; c__Bacteroidia; o__Bacteroidales; f__F082; g__F082; s__uncultured_rumen	0.963865
298d67563b7146539b8e73df7532443d	d__Bacteria; p__Fibrobacterota; c__Fibrobacteria; o__Fibrobacterales; f__Fibrobacteraceae; g__Fibrobacter; s__Fibrobacter_succinogenes	0.944229
298f6322fc03ae6b6947262b64e6d2df	d__Bacteria; p__Bacteroidota; c__Bacteroidia; o__Bacteroidales; f__Prevotellaceae; g__Prevotella; s__uncultured_rumen	0.994487
29b0c82d77560e2c5c5dce884e60ba06	d__Bacteria; p__Bacteroidota; c__Bacteroidia; o__Bacteroidales; f__F082; g__F082; s__uncultured_rumen	0.997802
29ba5910885794b7ec7d9ee7c0e18771	d__Bacteria; p__Bacteroidota; c__Bacteroidia; o__Bacteroidales; f__Bacteroidales_RF16_group; g__Bacteroidales_RF16_group; s__unidentified_rumen	0.779604
29bff03067a5d42989d74586a4c51f08	d__Bacteria; p__Firmicutes; c__Clostridia; o__Lachnospirales; f__Lachnospiraceae; g__Lachnospiraceae_NK4A136_group; s__uncultured_rumen	0.99912
29c51026094a7a12941bafa86bf768a4	d__Bacteria; p__Bacteroidota; c__Bacteroidia; o__Bacteroidales; f__Rikenellaceae; g__Rikenellaceae_RC9_gut_group	1
29c7bd5d3cc70928d3b7a726b2e2b838	d__Bacteria; p__Firmicutes; c__Clostridia; o__Oscillospirales; f__Ruminococcaceae	0.999933
29c851f0d15ac591828418b0bc744a78	d__Bacteria; p__Bacteroidota; c__Bacteroidia; o__Bacteroidales; f__Prevotellaceae; g__Prevotella; s__uncultured_rumen	0.759918
29d2de645ddac9bb52094fa9e037aeac	d__Bacteria; p__Bacteroidota; c__Bacteroidia; o__Bacteroidales; f__Bacteroidales_BS11_gut_group; g__Bacteroidales_BS11_gut_group; s__uncultured_rumen	0.976486
29f1cec9d2b78779d6e7244215821aa4	d__Bacteria; p__Bacteroidota; c__Bacteroidia; o__Bacteroidales; f__Rikenellaceae; g__Rikenellaceae_RC9_gut_group; s__Eubacterium_sp.	0.999998
29f33a304ffd1926792e674af87fba21	d__Bacteria; p__Bacteroidota; c__Bacteroidia; o__Bacteroidales; f__p-251-o5; g__p-251-o5; s__uncultured_rumen	1
29ff94d7ec2870eae5ffa09e604f53c2	d__Bacteria; p__Bacteroidota; c__Bacteroidia; o__Bacteroidales; f__F082; g__F082; s__uncultured_rumen	0.998522
2a08ba761a319981abcc6b2833909b88	d__Bacteria; p__Bacteroidota; c__Bacteroidia; o__Bacteroidales; f__Muribaculaceae; g__Muribaculaceae; s__uncultured_rumen	1
2a2909227fc284466097cca45d0bc44e	d__Bacteria; p__Firmicutes; c__Clostridia; o__Lachnospirales; f__Lachnospiraceae; g__Butyrivibrio	0.999999
2a554d819ffcecebb5ef8a92d39d1564	d__Bacteria; p__Bacteroidota; c__Bacteroidia; o__Bacteroidales; f__Prevotellaceae; g__Prevotella; s__uncultured_rumen	0.916937
2a5cd9d1850ff741d7eec6c7d9c6d3df	d__Bacteria; p__Bacteroidota; c__Bacteroidia; o__Bacteroidales; f__Prevotellaceae; g__Prevotella; s__uncultured_rumen	0.933588
2a5fcc6c766fbf5b60a5b49c08283a33	d__Bacteria; p__Firmicutes; c__Clostridia; o__Oscillospirales; f__UCG-010; g__UCG-010; s__uncultured_rumen	0.901436
2a6f1d17c37486268a21d55021497341	d__Bacteria; p__Bacteroidota; c__Bacteroidia; o__Bacteroidales; f__F082; g__F082; s__uncultured_rumen	0.996655
2a7ad5cd6d2eb0b9dcd464855160bd8b	d__Bacteria; p__Bacteroidota; c__Bacteroidia; o__Bacteroidales; f__Bacteroidales_RF16_group; g__Bacteroidales_RF16_group; s__uncultured_rumen	0.979435
2a90645756f427ae73c5d3f64428804c	d__Bacteria; p__Bacteroidota; c__Bacteroidia; o__Bacteroidales; f__Prevotellaceae; g__Prevotella; s__uncultured_rumen	0.963789
2a93df416c1a2970bf36bca81c8d3083	d__Bacteria; p__Bacteroidota; c__Bacteroidia; o__Bacteroidales; f__F082; g__F082; s__Bacteroidales_bacterium	0.985086
2a9a5408160724ac7e89f4aebc18fe25	d__Bacteria; p__Bacteroidota; c__Bacteroidia; o__Bacteroidales; f__Muribaculaceae; g__Muribaculaceae; s__uncultured_rumen	1
2aa1e170f2694c95e303959a1eca3fd6	d__Bacteria; p__Bacteroidota; c__Bacteroidia; o__Bacteroidales; f__Prevotellaceae; g__Prevotella; s__uncultured_rumen	0.921717
2aaf56cb36c1dc3551e9ba99a1991e8e	d__Bacteria; p__Fibrobacterota; c__Fibrobacteria; o__Fibrobacterales; f__Fibrobacteraceae; g__Fibrobacter; s__Fibrobacter_sp.	0.897142
2abaae22d702b3f1c26186e5976131d7	d__Bacteria; p__Bacteroidota; c__Bacteroidia; o__Bacteroidales; f__Bacteroidales_RF16_group; g__Bacteroidales_RF16_group	1
2abd8638991970e4b543956b22cf433e	d__Bacteria; p__Bacteroidota; c__Bacteroidia; o__Bacteroidales; f__F082; g__F082; s__uncultured_rumen	0.932412
2ad88da570efd731d291fab9d6eb73ae	d__Bacteria; p__Firmicutes; c__Clostridia; o__Oscillospirales; f__UCG-010; g__UCG-010; s__uncultured_rumen	0.990674
2ae302161595005a26dcd6cd054b5988	d__Bacteria; p__Bacteroidota; c__Bacteroidia; o__Bacteroidales; f__Prevotellaceae; g__uncultured; s__uncultured_rumen	0.976419
2aeefc2ab9377c0327dbf3f77c7ef2ed	d__Bacteria; p__Firmicutes; c__Clostridia; o__Peptostreptococcales-Tissierellales; f__Anaerovoracaceae; g__Anaerovorax; s__uncultured_rumen	0.999773
2aef8d783c0969b9d2837d8f787e09e1	d__Bacteria; p__Firmicutes; c__Clostridia; o__Lachnospirales; f__Lachnospiraceae; g__Syntrophococcus	0.720242
2b0cdd2dd0373464a34a1de556dd3bff	d__Bacteria; p__Bacteroidota; c__Bacteroidia; o__Bacteroidales; f__Rikenellaceae; g__Rikenellaceae_RC9_gut_group; s__uncultured_rumen	0.993669
2b1d104bf594837e97631bd4a853a4d1	d__Bacteria; p__Bacteroidota; c__Bacteroidia; o__Bacteroidales; f__F082; g__F082; s__uncultured_rumen	0.92383
2b201b0a7ad0f25337784939e257e4ec	d__Bacteria; p__Bacteroidota; c__Bacteroidia; o__Bacteroidales; f__Prevotellaceae; g__Prevotella; s__unidentified_rumen	0.907779
2b3a8b7d1b6280c68dd64757341b2399	d__Bacteria; p__Firmicutes; c__Clostridia; o__Lachnospirales; f__Lachnospiraceae; g__Acetitomaculum; s__uncultured_rumen	0.955899
2b3c1af6c98d84deeac5d709334aeb53	d__Bacteria; p__Bacteroidota; c__Bacteroidia; o__Bacteroidales; f__Prevotellaceae; g__Prevotella; s__uncultured_rumen	0.875891
2b3f8b9dcef8f829f73c63ed74142f7e	d__Bacteria; p__Bacteroidota; c__Bacteroidia; o__Bacteroidales; f__Rikenellaceae; g__Rikenellaceae_RC9_gut_group; s__uncultured_rumen	0.991445
2b4ec54dd8dc743041b5c4dee99fd02e	d__Bacteria; p__Bacteroidota; c__Bacteroidia; o__Bacteroidales; f__Muribaculaceae; g__Muribaculaceae; s__uncultured_rumen	1
2b53d3e3eb2ea9f3ef6e094ce430ef44	d__Bacteria; p__Bacteroidota; c__Bacteroidia; o__Bacteroidales; f__Prevotellaceae; g__Prevotella; s__uncultured_rumen	0.971717
2b5b155852b126c6260db0ff1078b861	d__Bacteria; p__Bacteroidota; c__Bacteroidia; o__Bacteroidales; f__Prevotellaceae; g__Prevotella; s__uncultured_rumen	0.978814
2b6ae24b6dd177a7235bc9b785ad9c53	d__Bacteria; p__Bacteroidota; c__Bacteroidia; o__Bacteroidales; f__F082; g__F082; s__uncultured_rumen	0.978788
2b87b78b39fa54d12f16fef7c29fb992	d__Bacteria; p__Bacteroidota; c__Bacteroidia; o__Bacteroidales; f__Rikenellaceae; g__Rikenellaceae_RC9_gut_group; s__uncultured_rumen	0.761642
2b8bd825a07f394ca7d13454079cbc5c	d__Bacteria; p__Bacteroidota; c__Bacteroidia; o__Bacteroidales; f__Prevotellaceae; g__Prevotella; s__uncultured_rumen	0.935448
2b8e4d9b6a4b450f248d89b662b8d6d0	d__Bacteria; p__Bacteroidota; c__Bacteroidia; o__Bacteroidales; f__Muribaculaceae; g__Muribaculaceae; s__uncultured_bacterium	0.970401
2b8f19a463ade8204506ebb1a1d07b41	d__Bacteria; p__Bacteroidota; c__Bacteroidia; o__Bacteroidales; f__Prevotellaceae; g__Prevotellaceae_UCG-004; s__uncultured_rumen	1
2b99c8c4f2b797bd6bd78cadd17d5bf0	d__Bacteria; p__Armatimonadota; c__uncultured; o__uncultured; f__uncultured; g__uncultured; s__uncultured_bacterium	0.921927
2ba9d90a7c57ec3259fde236d130ad26	d__Bacteria; p__Bacteroidota; c__Bacteroidia; o__Bacteroidales; f__Rikenellaceae; g__Rikenellaceae_RC9_gut_group	1
2bacf71dd8551006f8c30cbf71718082	d__Bacteria; p__Bacteroidota; c__Bacteroidia; o__Bacteroidales; f__F082; g__F082; s__uncultured_rumen	0.827516
2bb9a7068ba02b941ef3d05bf6f3b97c	d__Bacteria; p__Bacteroidota; c__Bacteroidia; o__Bacteroidales; f__Muribaculaceae; g__Muribaculaceae; s__uncultured_rumen	0.982574
2bbebcd650122c171d3c6d332350b273	d__Bacteria; p__Bacteroidota; c__Bacteroidia; o__Bacteroidales; f__F082; g__F082; s__uncultured_rumen	0.997986
2bc02b0abdd0e1c1a83cbb11bc8e80b4	d__Bacteria; p__Bacteroidota; c__Bacteroidia; o__Bacteroidales; f__Rikenellaceae; g__Rikenellaceae_RC9_gut_group; s__uncultured_rumen	0.770574
2bc63f796f6e25543ff558462934625a	d__Bacteria; p__Spirochaetota; c__Spirochaetia; o__Spirochaetales; f__Spirochaetaceae; g__Sphaerochaeta; s__uncultured_Spirochaeta	0.999956
2bcb2bab1788de703a50b69b7fc49ef0	d__Bacteria; p__Bacteroidota; c__Bacteroidia; o__Bacteroidales; f__uncultured; g__uncultured; s__uncultured_rumen	1
2bcbe2c6f8b56cbd429fddf1a8f84604	d__Bacteria; p__Patescibacteria; c__Saccharimonadia; o__Saccharimonadales; f__Saccharimonadaceae; g__Candidatus_Saccharimonas; s__uncultured_rumen	0.980147
2bd10032acc81239e40c753cf4409517	d__Bacteria; p__Bacteroidota; c__Bacteroidia; o__Bacteroidales; f__Prevotellaceae; g__Prevotellaceae_UCG-003; s__uncultured_rumen	0.853
2bec5538de578ba54ade9dceb2e92809	d__Bacteria; p__Firmicutes; c__Clostridia; o__Oscillospirales; f__UCG-010; g__UCG-010; s__uncultured_rumen	0.942014
2bed433455297a0641fed125338e0cd8	d__Bacteria; p__Bacteroidota; c__Bacteroidia; o__Bacteroidales; f__Muribaculaceae; g__Muribaculaceae; s__uncultured_rumen	0.999882
2bf5c4bb7cb00924b3ed2d5b51d5df80	d__Bacteria; p__Fibrobacterota; c__Fibrobacteria; o__Fibrobacterales; f__Fibrobacteraceae; g__Fibrobacter; s__uncultured_rumen	0.822601
2bf88d960ea25f6b14222135a8ecb4f3	d__Bacteria; p__Bacteroidota; c__Bacteroidia; o__Bacteroidales; f__Prevotellaceae; g__Prevotella; s__uncultured_rumen	0.994562
2c066e17d4030c10e99f16ad887ce3ad	d__Bacteria; p__Bacteroidota; c__Bacteroidia; o__Bacteroidales; f__Prevotellaceae; g__Prevotella; s__unidentified_rumen	0.981681
2c160d438012157a772a8714211dc3f3	d__Bacteria; p__Bacteroidota; c__Bacteroidia; o__Bacteroidales; f__F082; g__F082; s__uncultured_rumen	0.895561
2c2c88d92531fcfd28730795f3dabe4d	d__Bacteria; p__Patescibacteria; c__Saccharimonadia; o__Saccharimonadales; f__Saccharimonadaceae; g__Candidatus_Saccharimonas	1
2c2e245907a59f23508bebd61715ae68	d__Bacteria; p__Bacteroidota; c__Bacteroidia; o__Bacteroidales; f__Prevotellaceae; g__Prevotella; s__uncultured_rumen	0.998301
2c305173258b5ff90e8ba753def55886	d__Bacteria; p__Firmicutes; c__Clostridia; o__Oscillospirales; f__Oscillospiraceae; g__UCG-002	0.9997
2c3fc8cf1cd1f6862dd65418642c7c1a	d__Bacteria; p__Bacteroidota; c__Bacteroidia; o__Bacteroidales; f__Prevotellaceae; g__Prevotellaceae_UCG-003; s__uncultured_bacterium	0.702289
2c43af7c80573c773c12dedc878fa4f0	d__Bacteria; p__Bacteroidota; c__Bacteroidia; o__Bacteroidales; f__Bacteroidetes_BD2-2; g__Bacteroidetes_BD2-2; s__uncultured_rumen	1
2c4e47d3195ea79a72fe8fd17d0b2866	d__Bacteria; p__Firmicutes; c__Negativicutes; o__Veillonellales-Selenomonadales; f__Selenomonadaceae; g__Anaerovibrio; s__uncultured_rumen	0.907647
2c56fb1be7c22197d83c993edbed3ce2	d__Bacteria; p__Bacteroidota; c__Bacteroidia; o__Bacteroidales; f__Prevotellaceae; g__Prevotellaceae_UCG-003	0.999999
2c5be4a3d50045580a2587d328da734b	d__Bacteria; p__Bacteroidota; c__Bacteroidia; o__Bacteroidales; f__Rikenellaceae; g__Rikenellaceae_RC9_gut_group; s__uncultured_rumen	0.917299
2c5c4f46a98ed8e60f13e7c37c41def8	d__Bacteria; p__Bacteroidota; c__Bacteroidia; o__Bacteroidales; f__Prevotellaceae; g__Prevotella; s__uncultured_rumen	0.861442
2c7036b0bde992537c96b9e08199c4c2	d__Bacteria; p__Firmicutes; c__Clostridia; o__Lachnospirales; f__Lachnospiraceae; g__Lachnoclostridium; s__uncultured_rumen	0.861937
2c8310516bc6883f6236f62645b27d12	d__Bacteria; p__Firmicutes; c__Clostridia; o__Lachnospirales; f__Lachnospiraceae; g__Lachnospiraceae_AC2044_group	0.926627
2c8bccec407e5637f68fd8c609f72d73	d__Bacteria; p__Fibrobacterota; c__Fibrobacteria; o__Fibrobacterales; f__Fibrobacteraceae; g__Fibrobacter	1
2c96c0a799fdbd84a4cca887520414cd	d__Bacteria; p__Bacteroidota; c__Bacteroidia; o__Bacteroidales; f__F082; g__F082; s__uncultured_rumen	0.995682
2ca8a1f6041369ef5c316f161563e1c1	d__Bacteria; p__Bacteroidota; c__Bacteroidia; o__Bacteroidales; f__F082; g__F082; s__uncultured_rumen	0.998455
2cba2b07b55733d910390fe7085427a9	d__Bacteria; p__Bacteroidota; c__Bacteroidia; o__Bacteroidales; f__Bacteroidetes_BD2-2; g__Bacteroidetes_BD2-2; s__uncultured_rumen	1
2cc4054407103192f33a4b2c1440b9f0	d__Bacteria; p__Firmicutes; c__Clostridia; o__Lachnospirales; f__Lachnospiraceae; g__Acetitomaculum; s__uncultured_rumen	0.981843
2cd7455d2a3823172de31cc8a3efe28a	d__Bacteria; p__Actinobacteriota; c__Coriobacteriia; o__Coriobacteriales; f__Atopobiaceae; g__Atopobium; s__bacterium	0.81112
2cd98f7270cc2243e71f35e95393f22a	d__Bacteria; p__Firmicutes; c__Bacilli; o__Erysipelotrichales; f__Erysipelatoclostridiaceae; g__UCG-004; s__uncultured_bacterium	0.951031
2ce78a2a03f79e649f80c6dbe9136537	d__Bacteria; p__Bacteroidota; c__Bacteroidia; o__Bacteroidales; f__Prevotellaceae; g__Alloprevotella; s__uncultured_rumen	0.952543
2cf36d209e42cf9db3ae0a2027841535	d__Bacteria; p__Bacteroidota; c__Bacteroidia; o__Bacteroidales; f__F082; g__F082; s__uncultured_rumen	0.990912
2d01849c69d6cbbdb26e38adccfa2e48	d__Bacteria; p__Bacteroidota; c__Bacteroidia; o__Bacteroidales; f__Marinifilaceae; g__uncultured; s__uncultured_rumen	1
2d090e6e1882b4de5b86d00c849ff21c	d__Bacteria; p__Bacteroidota; c__Bacteroidia; o__Bacteroidales; f__Prevotellaceae; g__Prevotella; s__uncultured_rumen	0.869321
2d192d8c2bf9eb3686940095eff03499	d__Bacteria; p__Firmicutes; c__Clostridia; o__Oscillospirales; f__Ruminococcaceae; g__uncultured; s__uncultured_rumen	0.964916
2d2b793074f8e084448f912707ee52a6	d__Bacteria; p__Bacteroidota; c__Bacteroidia; o__Bacteroidales; f__Rikenellaceae; g__Rikenellaceae_RC9_gut_group	1
2d2d5fb2112e6bfdf2644d6d0158cb45	d__Bacteria; p__Firmicutes; c__Clostridia; o__Oscillospirales; f__Oscillospiraceae; g__NK4A214_group; s__uncultured_rumen	0.945714
2d337e12ad81182a16d726a56ec55c23	d__Bacteria; p__Firmicutes; c__Negativicutes; o__Veillonellales-Selenomonadales; f__Selenomonadaceae; g__Veillonellaceae_UCG-001; s__uncultured_rumen	0.920528
2d35203af68c4ec7a5c13ab67cfa7caf	d__Bacteria; p__Firmicutes; c__Clostridia; o__Oscillospirales; f__[Clostridium]_methylpentosum_group; g__[Clostridium]_methylpentosum_group; s__uncultured_bacterium	0.964556
2d39f9c6825cf476977fc226b9ed7cee	d__Bacteria; p__Bacteroidota; c__Bacteroidia; o__Bacteroidales; f__Prevotellaceae; g__Prevotella; s__unidentified_rumen	0.896037
2d3a0de4b53152872512dd4e25c342b9	d__Bacteria; p__Firmicutes; c__Bacilli; o__Erysipelotrichales; f__Erysipelatoclostridiaceae; g__UCG-004; s__uncultured_bacterium	0.98549
2d3d78948aa450457e8dead54fceff95	d__Bacteria; p__Bacteroidota; c__Bacteroidia; o__Bacteroidales; f__Rikenellaceae; g__Rikenellaceae_RC9_gut_group; s__uncultured_rumen	0.873511
2d527e0ae1e4bfcf41ef22417a459060	d__Bacteria; p__Bacteroidota; c__Bacteroidia; o__Bacteroidales; f__Muribaculaceae; g__Muribaculaceae; s__uncultured_rumen	0.999999
2d556eb73875350ab45e2fef0f9ea694	d__Bacteria; p__Bacteroidota; c__Bacteroidia; o__Bacteroidales; f__Prevotellaceae; g__Prevotella; s__bacterium_XPB4001	0.975785
2d5a96f906d7af4cf72d770cfaefacfb	d__Bacteria; p__Bacteroidota; c__Bacteroidia; o__Bacteroidales; f__Prevotellaceae; g__Prevotellaceae_NK3B31_group; s__uncultured_rumen	0.998209
2d633e33088f018196be5151fd469987	d__Bacteria; p__Bacteroidota; c__Bacteroidia; o__Bacteroidales; f__F082; g__F082; s__Bacteroidales_bacterium	0.999386
2d6ad94360f0d6a9a16d0f90aba0676f	d__Bacteria; p__Firmicutes; c__Clostridia; o__Oscillospirales; f__Ruminococcaceae; g__Ruminococcus	0.760089
2d76118acbc374b3a5288cfce33d2185	d__Bacteria; p__Bacteroidota; c__Bacteroidia; o__Bacteroidales; f__Prevotellaceae; g__Prevotellaceae_UCG-003; s__uncultured_rumen	0.981891
2d873edb5ae533d15126a92768d08659	d__Bacteria; p__Bacteroidota; c__Bacteroidia; o__Bacteroidales; f__Marinilabiliaceae; g__uncultured; s__uncultured_rumen	1
2d9aa1b86adc8cdd1b5cb087679326bc	d__Bacteria; p__Bacteroidota; c__Bacteroidia; o__Bacteroidales; f__Prevotellaceae; g__Prevotellaceae_NK3B31_group; s__uncultured_rumen	0.863496
2db3c9d3cae97c34056778c39631abb2	d__Bacteria; p__Firmicutes; c__Clostridia; o__Oscillospirales; f__Oscillospiraceae; g__NK4A214_group; s__uncultured_bacterium	0.742716
2dcab9c0074a766dac61d81c4b0a6938	d__Bacteria; p__Bacteroidota; c__Bacteroidia; o__Bacteroidales; f__Prevotellaceae; g__Prevotella; s__uncultured_rumen	0.904375
2dd84412cab897105e36e4731c621179	d__Bacteria; p__Firmicutes; c__Clostridia; o__Lachnospirales; f__Lachnospiraceae; g__Lachnospiraceae_UCG-006; s__uncultured_rumen	0.999988
2de3e8c1d6b1100cea0c2dd4199ac9ce	d__Bacteria; p__Bacteroidota; c__Bacteroidia; o__Bacteroidales; f__F082; g__F082; s__uncultured_rumen	0.976393
2e1b4f57baaf99de523858fe15eebe78	d__Bacteria; p__Bacteroidota; c__Bacteroidia; o__Bacteroidales; f__Prevotellaceae; g__Prevotellaceae_UCG-001; s__uncultured_rumen	0.995583
2e1e230acdf5f99e76929a01269c19b1	d__Bacteria; p__Firmicutes; c__Clostridia; o__Oscillospirales; f__UCG-010; g__UCG-010; s__uncultured_bacterium	0.900178
2e278c04800c8040a753ba56de868250	d__Bacteria; p__Bacteroidota; c__Bacteroidia; o__Bacteroidales; f__Prevotellaceae; g__Prevotella; s__uncultured_rumen	0.97887
2e33e8692299db49c6704a6f474976b4	d__Bacteria; p__Firmicutes; c__Clostridia; o__Oscillospirales; f__Oscillospiraceae; g__uncultured; s__uncultured_rumen	0.903787
2e382466f6c603c757874a7d55d67c84	d__Bacteria; p__Firmicutes; c__Clostridia; o__Oscillospirales; f__Oscillospiraceae; g__UCG-005; s__uncultured_rumen	0.999645
2e4015a48d76b5f10a31d9cbd8bbf136	d__Bacteria; p__Firmicutes; c__Clostridia; o__Oscillospirales; f__UCG-010; g__UCG-010	0.999996
2e53fd05917acc58611c4f2c1b8792fe	d__Bacteria; p__Bacteroidota; c__Bacteroidia; o__Bacteroidales; f__Muribaculaceae; g__Muribaculaceae; s__uncultured_rumen	1
2e67e79dd279319f069d9ed096a4c3e8	d__Bacteria; p__Bacteroidota; c__Bacteroidia; o__Bacteroidales; f__Muribaculaceae; g__Muribaculaceae; s__uncultured_rumen	1
2e6e4b320f36a5d58447ac7b68d45c65	d__Bacteria; p__Firmicutes; c__Clostridia; o__Peptostreptococcales-Tissierellales; f__Anaerovoracaceae; g__[Eubacterium]_nodatum_group; s__uncultured_bacterium	0.851989
2e77aad521bb558b97a35edc737451db	d__Bacteria; p__Bacteroidota; c__Bacteroidia; o__Bacteroidales; f__Prevotellaceae; g__Prevotellaceae_UCG-001; s__uncultured_rumen	0.989776
2e793d48d13d1baf44e4f046e49a64ad	d__Bacteria; p__Bacteroidota; c__Bacteroidia; o__Bacteroidales; f__Prevotellaceae; g__Prevotella; s__uncultured_rumen	0.94888
2e9398bf1a066a134a8cc1c262d1df33	d__Bacteria; p__Bacteroidota; c__Bacteroidia; o__Bacteroidales; f__Prevotellaceae; g__Prevotella	0.995976
2e99df655d85ed6b20e95ddde40e6cfd	d__Bacteria; p__Firmicutes; c__Clostridia; o__Clostridia_vadinBB60_group; f__Clostridia_vadinBB60_group; g__Clostridia_vadinBB60_group; s__uncultured_rumen	0.999974
2e9acf7f7bbb98bf49588d9eae21d335	d__Bacteria; p__Bacteroidota; c__Bacteroidia; o__Bacteroidales; f__p-251-o5; g__p-251-o5; s__uncultured_rumen	1
2e9dd3e866666a1ddce3a1cc10a41392	d__Bacteria; p__Bacteroidota; c__Bacteroidia; o__Bacteroidales; f__p-251-o5; g__p-251-o5; s__uncultured_rumen	1
2ebcfb06997264190f0b9412b4a2c90d	d__Bacteria; p__Bacteroidota; c__Bacteroidia; o__Bacteroidales; f__F082; g__F082; s__uncultured_rumen	0.938813
2ec80d619ae4b437a2b61c0f4a94ecff	d__Bacteria; p__Bacteroidota; c__Bacteroidia; o__Bacteroidales; f__Prevotellaceae; g__Prevotella; s__uncultured_rumen	0.990242
2ecf55daedb5479f02a83bb6dc935fce	d__Bacteria; p__Bacteroidota; c__Bacteroidia; o__Bacteroidales; f__Marinilabiliaceae; g__uncultured; s__uncultured_rumen	1
2ecfe632c69666cc933f43de14bf2501	d__Bacteria; p__Firmicutes; c__Bacilli; o__Erysipelotrichales; f__Erysipelotrichaceae; g__uncultured; s__uncultured_bacterium	0.999841
2ed00c312c036c3bef8b1078dc1f0942	d__Bacteria; p__Bacteroidota; c__Bacteroidia; o__Bacteroidales; f__Prevotellaceae; g__Prevotellaceae_UCG-003; s__unidentified_rumen	0.776153
2ee4789b368919486a7e5836141a4172	d__Bacteria; p__Bacteroidota; c__Bacteroidia; o__Bacteroidales; f__F082; g__F082; s__uncultured_rumen	0.896607
2ef0713e96b8421f1b2c18c61b9d6bba	d__Bacteria; p__Bacteroidota; c__Bacteroidia; o__Bacteroidales; f__F082; g__F082; s__uncultured_rumen	0.984034
2f018d01e6ebe1613299812e9bd81e3e	d__Bacteria; p__Bacteroidota; c__Bacteroidia; o__Bacteroidales; f__Prevotellaceae; g__Prevotellaceae_NK3B31_group; s__uncultured_rumen	0.997536
2f01ab71bfac508bbbf132dc8abb4510	d__Bacteria; p__Bacteroidota; c__Bacteroidia; o__Bacteroidales; f__Rikenellaceae; g__Rikenellaceae_RC9_gut_group; s__uncultured_bacterium	0.85538
2f0b27e51ca6425cbef71e428f24a8c2	d__Bacteria; p__Bacteroidota; c__Bacteroidia; o__Bacteroidales; f__Muribaculaceae; g__Muribaculaceae; s__uncultured_rumen	1
2f16bcb0e99cfde28cb28a98fa54f53f	d__Bacteria; p__Firmicutes; c__Clostridia; o__Clostridia_vadinBB60_group; f__Clostridia_vadinBB60_group; g__Clostridia_vadinBB60_group; s__metagenome	0.99628
2f18f98ffd1d07e50ce57dfbc39af444	d__Bacteria; p__Bacteroidota; c__Bacteroidia; o__Bacteroidales; f__Prevotellaceae	0.999996
2f22fc0c83f6cf40390771974cf6b565	d__Bacteria; p__Bacteroidota; c__Bacteroidia; o__Bacteroidales; f__Muribaculaceae; g__Muribaculaceae	0.999997
2f2983cb8d054aa175e067dbb3e1936a	d__Bacteria; p__Firmicutes; c__Clostridia; o__Peptostreptococcales-Tissierellales; f__Anaerovoracaceae; g__Anaerovorax; s__uncultured_rumen	0.997133
2f2d82700306ec112ee134b1cc37b7cd	d__Bacteria; p__Firmicutes; c__Clostridia; o__Peptostreptococcales-Tissierellales; f__Anaerovoracaceae; g__Anaerovorax; s__uncultured_rumen	0.980841
2f42607b6acd2c248510ece8e1a40a28	d__Bacteria; p__Bacteroidota; c__Bacteroidia; o__Bacteroidales; f__Marinilabiliaceae; g__uncultured; s__uncultured_rumen	1
2f4997d65af3896107395490d9e9da51	d__Bacteria; p__Bacteroidota; c__Bacteroidia; o__Bacteroidales; f__Prevotellaceae; g__Prevotella; s__uncultured_rumen	0.950185
2f5dd132f98ba384a7dbdf464ec77c0a	d__Bacteria; p__Bacteroidota; c__Bacteroidia; o__Bacteroidales; f__Prevotellaceae; g__Prevotella; s__uncultured_rumen	0.919936
2f5f321cb4404e3ac5e07403793e2166	d__Bacteria; p__Firmicutes; c__Clostridia; o__Christensenellales; f__Christensenellaceae; g__Christensenellaceae_R-7_group	0.997393
2f767eb91de873927a2a92bc69f111af	d__Bacteria; p__Fibrobacterota; c__Fibrobacteria; o__Fibrobacterales; f__Fibrobacteraceae; g__Fibrobacter; s__uncultured_rumen	0.872808
2f89c7394adbfe06861efc6f8d0d87ef	d__Bacteria; p__Bacteroidota; c__Bacteroidia; o__Bacteroidales; f__Prevotellaceae; g__Prevotella	0.999983
2f96b799f1b2cd611cec6ce970f6514f	d__Bacteria; p__Firmicutes; c__Clostridia; o__Oscillospirales; f__[Eubacterium]_coprostanoligenes_group; g__[Eubacterium]_coprostanoligenes_group	1
2fb6262fa1bfa28ae3f41117c71eae76	d__Bacteria; p__Firmicutes; c__Clostridia; o__Oscillospirales; f__UCG-010; g__UCG-010; s__uncultured_bacterium	0.806918
2fb81ec04530d438e03f8456abcab946	d__Bacteria; p__Bacteroidota; c__Bacteroidia; o__Bacteroidales; f__Muribaculaceae; g__Muribaculaceae; s__uncultured_rumen	1
2fbb6aeff316448396853be2659e1b60	d__Bacteria; p__Bacteroidota; c__Bacteroidia; o__Bacteroidales; f__Rikenellaceae; g__Rikenellaceae_RC9_gut_group; s__uncultured_bacterium	0.822674
2fc53b35bf4065c913094c667df651f7	d__Bacteria; p__Bacteroidota; c__Bacteroidia; o__Bacteroidales; f__Rikenellaceae; g__Rikenellaceae_RC9_gut_group; s__unidentified_rumen	0.99607
2fccd973052a9bcd84f7d8541c2b635b	d__Bacteria; p__Bacteroidota; c__Bacteroidia; o__Bacteroidales; f__Prevotellaceae; g__Prevotella; s__uncultured_rumen	0.986646
2fe8c186dd38d3f5c1c64e3f9d57692c	d__Bacteria; p__Bacteroidota; c__Bacteroidia; o__Bacteroidales; f__Rikenellaceae; g__Rikenellaceae_RC9_gut_group; s__uncultured_bacterium	0.720313
2ff5a3783f96df28165089d668316fac	d__Bacteria; p__Firmicutes; c__Clostridia; o__Oscillospirales; f__[Eubacterium]_coprostanoligenes_group; g__[Eubacterium]_coprostanoligenes_group; s__uncultured_rumen	0.995225
3018d409edd105e212d9a88911d596cc	d__Bacteria; p__Bacteroidota; c__Bacteroidia; o__Bacteroidales; f__Prevotellaceae; g__Prevotella; s__uncultured_rumen	0.940614
302b1bcbc0defa1990be003709730b40	d__Bacteria; p__Firmicutes; c__Clostridia; o__Oscillospirales; f__UCG-010; g__UCG-010; s__uncultured_bacterium	0.932905
3037bab682a33eaf21f3a44d4c5173c6	d__Bacteria; p__Bacteroidota; c__Bacteroidia; o__Bacteroidales; f__Rikenellaceae; g__Rikenellaceae_RC9_gut_group; s__uncultured_bacterium	0.959198
3040c52d6d52db76952879d684d374a1	d__Bacteria; p__Firmicutes; c__Clostridia; o__Oscillospirales; f__Oscillospiraceae; g__NK4A214_group	0.999418
30422311355ade4553fecf1f8858d93d	d__Bacteria; p__Bacteroidota; c__Bacteroidia; o__Bacteroidales; f__Muribaculaceae; g__Muribaculaceae; s__uncultured_rumen	0.999872
304700699616acfefeed4e2c5be6086e	d__Bacteria; p__Firmicutes; c__Clostridia; o__Lachnospirales; f__Lachnospiraceae; g__uncultured; s__uncultured_rumen	0.992205
305ccc61893b522b68ed6091f4061496	d__Bacteria; p__Bacteroidota; c__Bacteroidia; o__Bacteroidales; f__Prevotellaceae; g__Prevotella	0.999999
3071eec8581e2f9dc3a25e88743a504a	d__Bacteria; p__Bacteroidota; c__Bacteroidia; o__Bacteroidales; f__Bacteroidales_UCG-001; g__Bacteroidales_UCG-001; s__uncultured_rumen	1
307bf9c65e7fa554f0e9a4f7db756fc2	d__Bacteria; p__Bacteroidota; c__Bacteroidia; o__Bacteroidales; f__Prevotellaceae; g__Prevotella	0.999993
307e7668a31b79727f0a2e109065bdc3	d__Bacteria; p__Bacteroidota; c__Bacteroidia; o__Bacteroidales; f__Rikenellaceae; g__Rikenellaceae_RC9_gut_group; s__uncultured_bacterium	0.933689
308e1ba74f7c1b02ef868eabefa38210	d__Bacteria; p__Fibrobacterota; c__Fibrobacteria; o__Fibrobacterales; f__Fibrobacteraceae; g__Fibrobacter; s__Fibrobacter_succinogenes	0.702589
3090c1bec3837fcbffc43a56aa452345	d__Bacteria; p__Bacteroidota; c__Bacteroidia; o__Bacteroidales; f__Rikenellaceae; g__Rikenellaceae_RC9_gut_group; s__uncultured_rumen	0.990446
3091f00ea32b205e85cf209e3af1b33f	d__Bacteria; p__Firmicutes; c__Clostridia; o__Oscillospirales; f__Ruminococcaceae; g__Ruminococcus; s__uncultured_bacterium	0.800742
309578e59ebe319464f7063a270fe804	d__Bacteria; p__Firmicutes; c__Clostridia	1
30a0bda1e1635a3951d6b5f4becb6237	d__Bacteria; p__Bacteroidota; c__Bacteroidia; o__Bacteroidales; f__Prevotellaceae; g__Prevotella; s__uncultured_rumen	0.971829
30ae1d069751f2d69e79610294045846	d__Bacteria; p__Bacteroidota; c__Bacteroidia; o__Bacteroidales	0.999872
30afc3eb3a7876f61f32cd0bc56c60a3	d__Bacteria; p__Bacteroidota; c__Bacteroidia; o__Bacteroidales; f__F082; g__F082; s__uncultured_rumen	0.99883
30bd7ce815a05ab44b63bd604d87310d	d__Bacteria; p__Bacteroidota; c__Bacteroidia; o__Bacteroidales; f__Prevotellaceae; g__Prevotella	0.989249
30bf71ba14c479dd4800cd8321005ee3	d__Bacteria; p__Firmicutes; c__Clostridia; o__Clostridiales; f__Clostridiaceae; g__Clostridium_sensu_stricto_1	0.992952
30e80dc614705aef84db63f4d285bb13	d__Bacteria; p__Spirochaetota; c__Spirochaetia; o__Spirochaetales; f__Spirochaetaceae; g__Sphaerochaeta; s__uncultured_rumen	1
30fab50d4607a5e8e05d85ec8b4e1312	d__Bacteria; p__Bacteroidota; c__Bacteroidia; o__Bacteroidales; f__Prevotellaceae; g__Prevotellaceae_YAB2003_group; s__uncultured_rumen	0.991323
30ff60d5de05c056748cdb4e228ae8b2	d__Bacteria; p__Firmicutes; c__Clostridia; o__Christensenellales; f__Christensenellaceae; g__Christensenellaceae_R-7_group	0.995846
31017ec7c591aaddc9b32e3a177d97c9	d__Bacteria; p__Bacteroidota; c__Bacteroidia; o__Bacteroidales; f__Prevotellaceae; g__Prevotella; s__uncultured_rumen	0.930535
3102b1ad6907885215630e54b12d243e	d__Bacteria; p__Bacteroidota; c__Bacteroidia; o__Bacteroidales; f__Prevotellaceae; g__Prevotella; s__uncultured_rumen	0.754285
311297a506e93c5dc29124ed056ecc4e	d__Bacteria; p__Bacteroidota; c__Bacteroidia; o__Bacteroidales; f__Prevotellaceae; g__Prevotella	1
311af058e112355e688959b93272ee29	d__Bacteria; p__Bacteroidota; c__Bacteroidia; o__Bacteroidales; f__Rikenellaceae; g__Rikenellaceae_RC9_gut_group	1
312301c4801ac9bba501383157f7a398	d__Bacteria; p__Firmicutes; c__Clostridia; o__Oscillospirales; f__UCG-010; g__UCG-010	1
3125d0bc937286826c6ec46f66173283	d__Bacteria; p__Bacteroidota; c__Bacteroidia; o__Bacteroidales; f__Rikenellaceae; g__Rikenellaceae_RC9_gut_group	0.999994
313189df2b18efa2419213880ce5ac58	d__Bacteria; p__Firmicutes; c__Clostridia; o__Christensenellales; f__Christensenellaceae; g__Christensenellaceae_R-7_group	0.990537
313eb76283321d8c813ffc47811f8c96	d__Bacteria; p__Firmicutes; c__Clostridia; o__Lachnospirales; f__Lachnospiraceae; g__Oribacterium; s__uncultured_rumen	0.966375
313ed5a0fa9e3015ad6349ca4df3faf7	d__Bacteria; p__Firmicutes; c__Clostridia; o__Lachnospirales; f__Lachnospiraceae; g__Lachnospiraceae_ND3007_group; s__uncultured_Lachnospiraceae	0.999254
315190c0cec3b06962076f80249178ad	d__Bacteria; p__Bacteroidota; c__Bacteroidia; o__Bacteroidales; f__Rikenellaceae; g__Rikenellaceae_RC9_gut_group; s__uncultured_bacterium	0.864748
315a02d3b91f0564076013dfcf09caa1	d__Bacteria; p__Firmicutes; c__Clostridia; o__Peptostreptococcales-Tissierellales; f__Anaerovoracaceae; g__[Eubacterium]_nodatum_group; s__uncultured_rumen	0.970169
315d92c7ec9779c16a853ac83448fab4	d__Bacteria; p__Bacteroidota; c__Bacteroidia; o__Bacteroidales; f__F082; g__F082; s__uncultured_bacterium	0.732185
3160b4727ff4c0ec79f8d6eb46fe7080	d__Bacteria; p__Bacteroidota; c__Bacteroidia; o__Bacteroidales; f__F082; g__F082; s__uncultured_rumen	0.933063
31758bf378b85cb68434c1b1b7042662	d__Bacteria; p__Firmicutes; c__Clostridia; o__Christensenellales; f__Christensenellaceae; g__Christensenellaceae_R-7_group	0.987826
3177c9d5864fedae017756355b702d24	d__Bacteria; p__Firmicutes; c__Clostridia; o__Oscillospirales; f__[Eubacterium]_coprostanoligenes_group; g__[Eubacterium]_coprostanoligenes_group; s__uncultured_rumen	0.996333
317fc3f5fe7a1ba671688faafb43ae63	d__Bacteria; p__Bacteroidota; c__Bacteroidia; o__Bacteroidales; f__Muribaculaceae; g__Muribaculaceae; s__uncultured_rumen	1
318b716e812275c0a09d52c663556d09	d__Bacteria; p__Bacteroidota; c__Bacteroidia; o__Bacteroidales; f__Prevotellaceae; g__Prevotella; s__uncultured_rumen	0.993212
31a7360f9464752e3c19a0ffd586ffbb	d__Bacteria; p__Bacteroidota; c__Bacteroidia; o__Bacteroidales; f__Prevotellaceae; g__Prevotellaceae_UCG-004; s__uncultured_rumen	0.985608
31aec6ef31f14b6067abc70a7292ea96	d__Bacteria; p__Bacteroidota; c__Bacteroidia; o__Bacteroidales; f__Prevotellaceae; g__Alloprevotella; s__uncultured_rumen	0.99621
31bba9378fd0b2ccdd57e1ab25fe3112	d__Bacteria; p__Bacteroidota; c__Bacteroidia; o__Bacteroidales; f__Prevotellaceae; g__Prevotella; s__Prevotella_ruminicola	0.93251
31bd86de4193753a46d46cadbdbb8afb	d__Bacteria; p__Firmicutes; c__Clostridia; o__Oscillospirales; f__UCG-010; g__UCG-010; s__uncultured_bacterium	0.823365
31c71e6f50bdf7c57e91a758ac9e3ff8	d__Bacteria; p__Bacteroidota; c__Bacteroidia; o__Bacteroidales; f__Prevotellaceae; g__Prevotella; s__uncultured_rumen	0.967276
31cbacf0abae2820ebb8d1f977899a50	d__Bacteria; p__Firmicutes; c__Clostridia; o__Lachnospirales; f__Lachnospiraceae	1
31d4804196c822584c0078aac4defa84	d__Bacteria; p__Bacteroidota; c__Bacteroidia; o__Bacteroidales; f__F082; g__F082; s__uncultured_rumen	0.912606
31e8c2fd74431112f563b164050fa5e1	d__Bacteria; p__Firmicutes; c__Clostridia; o__Christensenellales; f__Christensenellaceae; g__Christensenellaceae_R-7_group	0.999356
31e94efe68cce2c9bab3e52417e74a82	d__Bacteria; p__Firmicutes; c__Clostridia; o__Lachnospirales; f__Lachnospiraceae; g__Lachnospiraceae_NK4A136_group	0.77008
31f232781685558bf9d62e35e8f237f9	d__Bacteria; p__Verrucomicrobiota; c__Verrucomicrobiae; o__Verrucomicrobiales; f__Akkermansiaceae; g__Akkermansia; s__Akkermansia_muciniphila	0.894759
31fff43309e866f7dd6a1b86ad3fb6b1	d__Bacteria; p__Bacteroidota; c__Bacteroidia; o__Bacteroidales; f__F082; g__F082; s__uncultured_bacterium	0.740758
32064d0e9979c17180a00b43aa3ad36c	d__Bacteria; p__Bacteroidota; c__Bacteroidia; o__Bacteroidales; f__Prevotellaceae; g__Prevotella; s__uncultured_rumen	0.819391
3210ba55e9c6435164270851e4dba390	d__Bacteria; p__Bacteroidota; c__Bacteroidia; o__Bacteroidales; f__Prevotellaceae; g__Prevotella; s__uncultured_rumen	0.816306
32181f5c76b95e173b56145e66701900	d__Bacteria; p__Bacteroidota; c__Bacteroidia; o__Bacteroidales; f__Prevotellaceae; g__Prevotella; s__uncultured_rumen	0.793606
3218322bb8793b6df5846e9cae0ffa94	d__Bacteria; p__Bacteroidota; c__Bacteroidia; o__Bacteroidales; f__Prevotellaceae; g__Prevotella; s__uncultured_rumen	0.917674
3243be0c498a3277ee609c59322f3e73	d__Bacteria; p__Bacteroidota; c__Bacteroidia; o__Bacteroidales; f__Prevotellaceae; g__Prevotellaceae_UCG-001; s__uncultured_bacterium	0.982844
3244e80b28761ac76e6c44d33e828593	d__Bacteria; p__Bacteroidota; c__Bacteroidia; o__Bacteroidales; f__Prevotellaceae; g__Prevotellaceae_UCG-004; s__uncultured_rumen	0.827044
32534b81f80782a23b8528b112b27a1a	d__Bacteria; p__Firmicutes; c__Clostridia; o__Oscillospirales; f__Ruminococcaceae; g__Ruminococcus	0.96328
3262a33b09c13059552bb4f8401caae1	d__Bacteria; p__Bacteroidota; c__Bacteroidia; o__Bacteroidales; f__Prevotellaceae; g__Prevotella; s__uncultured_rumen	0.999186
326644dca4d1f69105f4bc11a969cf72	d__Bacteria; p__Bacteroidota; c__Bacteroidia; o__Bacteroidales; f__Prevotellaceae; g__Prevotella	1
3273b2e59f04c8928854de96fe1c3671	d__Bacteria; p__Firmicutes; c__Clostridia; o__Lachnospirales; f__Lachnospiraceae; g__Lachnospiraceae_ND3007_group; s__uncultured_Lachnospiraceae	0.936022
3288b51a0695e144c02137383eba592f	d__Bacteria; p__Bacteroidota; c__Bacteroidia; o__Bacteroidales; f__Rikenellaceae; g__Rikenellaceae_RC9_gut_group; s__uncultured_rumen	0.806107
3292ac4d0c9c7133cd678124358b6720	d__Bacteria; p__Firmicutes; c__Clostridia; o__Monoglobales; f__Monoglobaceae; g__Monoglobus; s__uncultured_rumen	0.993335
3293e1f2d7dac6b5c6b90cb13516c77f	d__Bacteria; p__Bacteroidota; c__Bacteroidia; o__Bacteroidales; f__Rikenellaceae; g__Rikenellaceae_RC9_gut_group; s__uncultured_bacterium	0.705768
3295dc9072fe874338f6323e37946118	d__Bacteria; p__Bacteroidota; c__Bacteroidia; o__Bacteroidales; f__Prevotellaceae; g__Prevotellaceae_UCG-003; s__uncultured_rumen	0.854789
3296a151b77a5bb3daa3ab819d5a8b45	d__Bacteria; p__Firmicutes; c__Clostridia; o__Lachnospirales; f__Lachnospiraceae; g__uncultured; s__uncultured_rumen	0.968649
329dc73674172644bbbecda6befd7a5d	d__Bacteria; p__Bacteroidota; c__Bacteroidia; o__Bacteroidales; f__Prevotellaceae; g__Prevotella; s__uncultured_rumen	0.873
329f901612a3509e0c7e8e70b184dc2c	d__Bacteria; p__Firmicutes; c__Clostridia; o__Oscillospirales; f__UCG-010; g__UCG-010; s__uncultured_rumen	0.962643
32a413b0b3939bc620fc93046648f391	d__Bacteria; p__Bacteroidota; c__Bacteroidia; o__Bacteroidales; f__Rikenellaceae; g__Rikenellaceae_RC9_gut_group	0.999977
32a7181988fe05295d78f6b5475bb739	d__Bacteria; p__Bacteroidota; c__Bacteroidia; o__Bacteroidales; f__Prevotellaceae; g__Prevotella; s__uncultured_rumen	0.76628
32ab2ad6234486189aca52e0fd11b6cc	d__Bacteria; p__Bacteroidota; c__Bacteroidia; o__Bacteroidales; f__Rikenellaceae; g__U29-B03; s__uncultured_rumen	0.998352
32c47e9831b29b35c68414585544fda4	d__Bacteria; p__Bacteroidota; c__Bacteroidia; o__Bacteroidales; f__Rikenellaceae; g__Rikenellaceae_RC9_gut_group; s__unidentified_rumen	0.998841
32cfa479f7efe1e06222a2163da92975	d__Bacteria; p__Firmicutes; c__Clostridia; o__Clostridia_UCG-014; f__Clostridia_UCG-014; g__Clostridia_UCG-014; s__uncultured_rumen	0.989525
32e23de3721b2598e47deeeacce542ef	d__Bacteria; p__Firmicutes; c__Bacilli; o__Erysipelotrichales; f__Erysipelotrichaceae; g__Erysipelotrichaceae_UCG-009; s__uncultured_rumen	0.996339
32f573b421e82bbef05300d14c80c20a	d__Bacteria; p__Bacteroidota; c__Bacteroidia; o__Bacteroidales; f__F082; g__F082; s__uncultured_rumen	0.721847
330ca08204bae7519349d11154c24617	d__Bacteria; p__Bacteroidota; c__Bacteroidia; o__Bacteroidales; f__Prevotellaceae; g__Prevotella; s__uncultured_rumen	0.984909
33188c6b93f5bb557f6fb67c20b69d34	d__Bacteria; p__Firmicutes; c__Clostridia; o__Lachnospirales; f__Lachnospiraceae; g__Blautia; s__uncultured_rumen	0.800563
3323d5afb6b80fd5cf78242e23449f2f	d__Bacteria; p__Firmicutes; c__Clostridia; o__Christensenellales; f__Christensenellaceae; g__Christensenellaceae_R-7_group; s__uncultured_rumen	0.882862
33272e317b75eefdff54d8c2227a76f6	d__Bacteria; p__Firmicutes; c__Clostridia; o__Clostridia_UCG-014; f__Clostridia_UCG-014; g__Clostridia_UCG-014; s__uncultured_bacterium	0.975487
332d6324ca16425d82e946a22705d0b5	d__Bacteria; p__Firmicutes; c__Clostridia; o__Lachnospirales; f__Lachnospiraceae; g__Lachnospiraceae_NK3A20_group; s__uncultured_rumen	0.977789
333458ec873970d2b91714c0b0db20a2	d__Bacteria; p__Bacteroidota; c__Bacteroidia; o__Bacteroidales; f__Muribaculaceae; g__Muribaculaceae; s__uncultured_rumen	0.999364
334f46110ba9d44e2dea5ab3f1eb0cea	d__Bacteria; p__Bacteroidota; c__Bacteroidia; o__Bacteroidales; f__Prevotellaceae; g__Prevotella; s__uncultured_rumen	0.85755
3358f80fc12f09ccd181fac0babb0435	d__Bacteria; p__Bacteroidota; c__Bacteroidia; o__Bacteroidales; f__Prevotellaceae; g__Prevotella; s__uncultured_rumen	0.889906
336c79b86e171dfa98c326cf8d136279	d__Bacteria; p__Firmicutes; c__Clostridia; o__Oscillospirales; f__Ruminococcaceae; g__Ruminococcus	0.810231
3370fd9d7b94dab6c02aa4326d1c0076	d__Bacteria; p__Firmicutes; c__Clostridia; o__Clostridia; f__Hungateiclostridiaceae; g__Ruminiclostridium; s__uncultured_rumen	0.999825
337b6e37af3917b7e443291a2209beb8	d__Bacteria; p__Bacteroidota; c__Bacteroidia; o__Bacteroidales; f__Prevotellaceae; g__Prevotella; s__uncultured_rumen	0.873471
338125ec1b39e6c307a38abf49057bed	d__Bacteria; p__Bacteroidota; c__Bacteroidia; o__Bacteroidales; f__Rikenellaceae; g__Rikenellaceae_RC9_gut_group; s__uncultured_rumen	0.992703
3381c1bcd5c52ad2a90a99479637d114	d__Bacteria; p__Bacteroidota; c__Bacteroidia; o__Bacteroidales; f__p-251-o5; g__p-251-o5; s__uncultured_bacterium	0.992316
339185a279f2bf82c97652df1e8954ec	d__Bacteria; p__Bacteroidota; c__Bacteroidia; o__Bacteroidales; f__Prevotellaceae; g__Prevotella	0.999976
33cbda9cf1e8834d50b7be747d7e10dd	d__Bacteria; p__Firmicutes; c__Clostridia; o__Oscillospirales; f__Oscillospiraceae; g__NK4A214_group; s__uncultured_bacterium	0.865481
33ce8ea67b32d925bf92bdd801244608	d__Bacteria; p__Bacteroidota; c__Bacteroidia; o__Bacteroidales; f__p-251-o5; g__p-251-o5; s__uncultured_bacterium	0.75592
33d9420d3bc5199803b4778cf9e25282	d__Bacteria; p__Firmicutes; c__Bacilli; o__Mycoplasmatales; f__Mycoplasmataceae; g__Mycoplasma; s__uncultured_bacterium	0.990294
33daaeac7675c3fedad488c0ab5a8442	d__Bacteria; p__Firmicutes; c__Clostridia; o__Oscillospirales; f__UCG-010; g__UCG-010	1
33e34898505d5b70b3c7653bc84b9ace	d__Bacteria; p__Bacteroidota; c__Bacteroidia; o__Bacteroidales; f__Rikenellaceae; g__Rikenellaceae_RC9_gut_group	1
33e8c141c820d3b034c0a2ae3a497880	d__Bacteria; p__Firmicutes; c__Clostridia; o__Lachnospirales; f__Lachnospiraceae	0.999996
33f70d697ce9c5fca211573dbba90f69	d__Bacteria; p__Bacteroidota; c__Bacteroidia; o__Bacteroidales; f__Muribaculaceae; g__Muribaculaceae; s__uncultured_rumen	1
341ae1f15f9458ca85311a05a84f3324	d__Bacteria; p__Bacteroidota; c__Bacteroidia; o__Bacteroidales; f__Bacteroidales_RF16_group; g__Bacteroidales_RF16_group; s__uncultured_bacterium	0.998341
341ddd93a72fcaab8e7c1fed8d2d9da6	d__Bacteria; p__Firmicutes; c__Negativicutes; o__Veillonellales-Selenomonadales; f__Selenomonadaceae; g__Veillonellaceae_UCG-001; s__uncultured_rumen	0.938815
34280bc7f4636870855c4df93aa07d94	d__Bacteria; p__Bacteroidota; c__Bacteroidia; o__Bacteroidales; f__Bacteroidales_RF16_group; g__Bacteroidales_RF16_group	1
342ab42d606bbc085891d3256a7bd980	d__Bacteria; p__Bacteroidota; c__Bacteroidia; o__Bacteroidales; f__Rikenellaceae; g__Rikenellaceae_RC9_gut_group; s__unidentified_rumen	0.910219
342d6acef07d8981aea849f624e43dea	d__Bacteria; p__Firmicutes; c__Clostridia; o__Lachnospirales; f__Lachnospiraceae; g__Lachnospiraceae_NK3A20_group; s__uncultured_rumen	0.927794
3432ab0c274e33e994f5f02c263f1a52	d__Bacteria; p__Bacteroidota; c__Bacteroidia; o__Bacteroidales; f__Prevotellaceae; g__Prevotellaceae_UCG-001; s__uncultured_rumen	0.999821
34380875d8cb2ae673fe8585d8bbdaf9	d__Bacteria; p__Firmicutes; c__Clostridia; o__Oscillospirales; f__Ruminococcaceae; g__Ruminococcus; s__uncultured_bacterium	0.718581
347df9b204b5e6a16f6e0aa1e493a789	d__Bacteria; p__Firmicutes; c__Clostridia; o__Lachnospirales; f__Lachnospiraceae; g__Shuttleworthia; s__uncultured_bacterium	0.940541
34922cc344428e8ad4f2c5a6082fd7cd	d__Bacteria; p__Firmicutes; c__Clostridia; o__Oscillospirales; f__Oscillospiraceae; g__UCG-005; s__uncultured_rumen	0.999913
34925376dff92e57267b951c672dc528	d__Bacteria; p__Bacteroidota; c__Bacteroidia; o__Bacteroidales; f__Prevotellaceae; g__Prevotellaceae_UCG-003; s__uncultured_rumen	0.97619
34944b1f60f4235fe3f5133b8217c6e8	d__Bacteria; p__Bacteroidota; c__Bacteroidia; o__Bacteroidales; f__F082; g__F082; s__Bacteroidales_bacterium	0.998764
3497798600b3909c83667ddae382440d	d__Bacteria; p__Firmicutes; c__Clostridia; o__Oscillospirales; f__[Eubacterium]_coprostanoligenes_group; g__[Eubacterium]_coprostanoligenes_group; s__uncultured_bacterium	0.763098
349952e2cd58a53bc65b59735ccb57f2	d__Bacteria; p__Bacteroidota; c__Bacteroidia; o__Bacteroidales; f__Prevotellaceae; g__Prevotella; s__uncultured_rumen	0.998313
34ae05b2323be5bd057ec1761af2df54	d__Bacteria; p__Bacteroidota; c__Bacteroidia; o__Bacteroidales; f__Rikenellaceae; g__Rikenellaceae_RC9_gut_group; s__uncultured_rumen	0.881002
34b8ace05f5181852fd22985d232d34b	d__Bacteria; p__Bacteroidota; c__Bacteroidia; o__Bacteroidales; f__Prevotellaceae; g__Prevotella; s__uncultured_rumen	0.770936
34c60ee8ca50bb6a416cda6499e366a7	d__Bacteria; p__Bacteroidota; c__Bacteroidia; o__Bacteroidales; f__Muribaculaceae; g__Muribaculaceae; s__uncultured_rumen	1
34cfe9d8fea5e1c0a2e2752ab14e2cae	d__Bacteria; p__Bacteroidota; c__Bacteroidia; o__Bacteroidales; f__Muribaculaceae; g__Muribaculaceae; s__uncultured_rumen	1
34d425c70436828562de049923d6b745	d__Bacteria; p__Firmicutes; c__Bacilli; o__Acholeplasmatales; f__Acholeplasmataceae; g__Anaeroplasma; s__uncultured_rumen	1
34e6ba1561750b5da9e13d161ec25b37	d__Bacteria; p__Bacteroidota; c__Bacteroidia; o__Bacteroidales; f__Bacteroidales_RF16_group; g__Bacteroidales_RF16_group; s__uncultured_rumen	0.998741
35000b8e06a643bd57a38aaf70c8b07a	d__Bacteria; p__Bacteroidota; c__Bacteroidia; o__Bacteroidales; f__Rikenellaceae; g__Rikenellaceae_RC9_gut_group; s__uncultured_rumen	0.997212
3501421a2e842e013bb97cb4a0417cdd	d__Bacteria; p__Firmicutes; c__Clostridia; o__Lachnospirales; f__Lachnospiraceae; g__Oribacterium; s__uncultured_rumen	0.806069
350a3b31b97878e4fe4b3d0f568ec78c	d__Bacteria; p__Bacteroidota; c__Bacteroidia; o__Bacteroidales; f__Rikenellaceae; g__Rikenellaceae_RC9_gut_group; s__uncultured_rumen	0.994199
351f1334797fc5326ce1c2a98abf44b1	d__Bacteria; p__Bacteroidota; c__Bacteroidia; o__Bacteroidales; f__Prevotellaceae; g__Prevotellaceae_UCG-003; s__uncultured_rumen	0.801436
353e6ba32124412170d250d294a7471e	d__Bacteria; p__Firmicutes; c__Clostridia; o__Christensenellales; f__Christensenellaceae; g__Christensenellaceae_R-7_group; s__uncultured_rumen	0.737592
35519e482850b265b944c79c21b60c14	d__Bacteria; p__Bacteroidota; c__Bacteroidia; o__Bacteroidales; f__Rikenellaceae; g__Rikenellaceae_RC9_gut_group; s__uncultured_rumen	0.994927
355643c12cf7afba00dbf6bf7e944eed	d__Bacteria; p__Firmicutes; c__Clostridia; o__Oscillospirales; f__Oscillospiraceae; g__NK4A214_group; s__uncultured_rumen	0.888416
355874496b4ffb1cd5105eab8c2d12d6	d__Bacteria; p__Bacteroidota; c__Bacteroidia; o__Bacteroidales; f__Rikenellaceae; g__Rikenellaceae_RC9_gut_group; s__unidentified_rumen	0.780052
355fe0c47237d01a2370a6c6b57a249c	d__Bacteria; p__Bacteroidota; c__Bacteroidia; o__Bacteroidales; f__Rikenellaceae; g__hoa5-07d05_gut_group; s__uncultured_Bacteroidales	1
357747aadff0a6471e13927c52b6acae	d__Bacteria; p__Bacteroidota; c__Bacteroidia; o__Bacteroidales; f__Prevotellaceae; g__Prevotellaceae_NK3B31_group; s__uncultured_rumen	0.999998
3588b07b3aead1356d1974982d4a3329	d__Bacteria; p__Bacteroidota; c__Bacteroidia; o__Bacteroidales; f__Muribaculaceae; g__Muribaculaceae; s__uncultured_rumen	1
359737e93a9b5b06b03396d7d772667b	d__Bacteria; p__Bacteroidota; c__Bacteroidia; o__Bacteroidales; f__F082; g__F082; s__uncultured_rumen	0.934898
359af6bb9a9579fd925c22889b106e06	d__Bacteria; p__Firmicutes; c__Clostridia; o__Oscillospirales; f__UCG-010; g__UCG-010; s__uncultured_rumen	0.962803
359b4c53962112ffca73c4f04ca18ccf	d__Bacteria; p__Firmicutes; c__Clostridia; o__Lachnospirales; f__Lachnospiraceae; g__Lachnospiraceae_NK3A20_group; s__uncultured_rumen	0.895054
35a1dce0a5a414e2ccaf9d4f4107b9d6	d__Bacteria; p__Firmicutes; c__Clostridia; o__Lachnospirales; f__Lachnospiraceae; g__Lachnospiraceae_NK3A20_group; s__unidentified_rumen	0.985761
35b774c74090e6977f15494b0bfe3388	d__Bacteria; p__Bacteroidota; c__Bacteroidia; o__Bacteroidales; f__F082; g__F082; s__Bacteroidales_bacterium	0.999598
35bcae5f2e469bcfb3f3e7bbcdefc6ce	d__Bacteria; p__Bacteroidota; c__Bacteroidia; o__Bacteroidales; f__Rikenellaceae; g__Rikenellaceae_RC9_gut_group; s__uncultured_rumen	0.988975
35c52e4ea8b8c8595cb00dd3093e3d86	d__Bacteria; p__Bacteroidota; c__Bacteroidia; o__Bacteroidales; f__Rikenellaceae; g__Rikenellaceae_RC9_gut_group; s__uncultured_bacterium	0.873495
35c82f1a8d7b49b8ed976928b132eea3	d__Bacteria; p__Firmicutes; c__Bacilli; o__Erysipelotrichales; f__Erysipelatoclostridiaceae; g__UCG-004; s__unidentified_rumen	0.999998
35d4bbf8134894c7b7b15afcfada4e40	d__Bacteria; p__Bacteroidota; c__Bacteroidia; o__Bacteroidales; f__Bacteroidales_RF16_group; g__Bacteroidales_RF16_group	1
35d5e898c1c7400ec875f137d3073282	d__Bacteria; p__Bacteroidota; c__Bacteroidia; o__Bacteroidales; f__Bacteroidales_RF16_group; g__Bacteroidales_RF16_group; s__uncultured_bacterium	0.903918
35e12cc97b4fcc1ce1c18805ec96a8db	d__Bacteria; p__Bacteroidota; c__Bacteroidia; o__Bacteroidales; f__Prevotellaceae; g__Prevotella; s__uncultured_rumen	0.96192
35e1ae0877d4aa0da3c23f836e4ba04e	d__Bacteria; p__Firmicutes; c__Clostridia; o__Christensenellales; f__Christensenellaceae; g__Christensenellaceae_R-7_group; s__uncultured_rumen	0.770049
35e24d5064b6f636b0f98bac529ce91c	d__Bacteria; p__Firmicutes; c__Clostridia; o__Lachnospirales; f__Lachnospiraceae; g__Lachnospiraceae_XPB1014_group; s__uncultured_rumen	0.723739
35e4ce9c3d4e199059710e88990c79b9	d__Bacteria; p__Firmicutes; c__Clostridia; o__Oscillospirales; f__Ruminococcaceae	0.98691
35e9da76e5b4f5a1d0043cef913b0e8b	d__Bacteria; p__Bacteroidota; c__Bacteroidia; o__Bacteroidales; f__Rikenellaceae; g__Rikenellaceae_RC9_gut_group; s__uncultured_rumen	0.95828
360110a08d9e9dee6490477c7c0a7166	d__Bacteria; p__Firmicutes; c__Clostridia; o__Oscillospirales; f__Oscillospiraceae; g__UCG-002; s__uncultured_rumen	0.851831
3601b87e2e9d84b97d3077d89031e766	d__Bacteria; p__Firmicutes; c__Clostridia; o__Oscillospirales; f__Ruminococcaceae; g__Ruminococcus; s__uncultured_Clostridiaceae	0.995106
361c75c50dfd7814f88492a7055be885	d__Bacteria; p__Bacteroidota; c__Bacteroidia; o__Bacteroidales; f__Prevotellaceae; g__Prevotella; s__uncultured_rumen	0.828413
362aa9804bb752359f69b212cbde2ddc	d__Bacteria; p__Bacteroidota; c__Bacteroidia; o__Bacteroidales; f__Prevotellaceae; g__Prevotella; s__unidentified_rumen	0.938987
362d85ad9f528e791ef43db16bed3436	d__Bacteria; p__Bacteroidota; c__Bacteroidia; o__Bacteroidales; f__Prevotellaceae; g__Prevotellaceae_NK3B31_group; s__uncultured_rumen	0.999975
362f68e3398d531cfbc2f92e0091badb	d__Bacteria; p__Bacteroidota; c__Bacteroidia; o__Bacteroidales; f__Rikenellaceae; g__Rikenellaceae_RC9_gut_group; s__uncultured_bacterium	0.979208
36428f6af917366370cc22fc16ed239e	d__Bacteria; p__Firmicutes; c__Clostridia; o__Oscillospirales; f__UCG-010; g__UCG-010; s__uncultured_rumen	0.956263
3649980e40c1650319b06e54bee7a180	d__Bacteria; p__Firmicutes; c__Clostridia; o__Lachnospirales; f__Lachnospiraceae; g__uncultured; s__uncultured_rumen	0.979053
364d1b8e3bb4856b21759052c750fa4b	d__Bacteria; p__Firmicutes; c__Clostridia; o__Oscillospirales; f__[Eubacterium]_coprostanoligenes_group; g__[Eubacterium]_coprostanoligenes_group; s__uncultured_rumen	0.985986
3651338049d7005c5ac57fc966a75e26	d__Bacteria; p__Bacteroidota; c__Bacteroidia; o__Bacteroidales; f__Prevotellaceae; g__Prevotella; s__uncultured_rumen	0.792943
3676759b7686de3da46d734e7e5755d5	d__Bacteria; p__Firmicutes; c__Clostridia; o__Clostridia_vadinBB60_group; f__Clostridia_vadinBB60_group; g__Clostridia_vadinBB60_group; s__uncultured_bacterium	0.985784
367da03193554afa419233cf58aa75c7	d__Bacteria; p__Firmicutes; c__Clostridia; o__Oscillospirales; f__Ruminococcaceae; g__Faecalibacterium	0.999997
3683435154ea939d4e43a439fa5a0b51	d__Bacteria; p__Bacteroidota; c__Bacteroidia; o__Bacteroidales; f__Rikenellaceae; g__Rikenellaceae_RC9_gut_group	1
3686f6e28ea4e81e1f431b27b77421cd	d__Bacteria; p__Bacteroidota; c__Bacteroidia; o__Bacteroidales; f__F082; g__F082; s__uncultured_rumen	0.855684
369fa7f25d9ab3ce732d9fa69802e7f6	d__Bacteria; p__Firmicutes; c__Negativicutes; o__Veillonellales-Selenomonadales; f__Selenomonadaceae; g__Veillonellaceae_UCG-001	1
36a70a91be43b107d067d1de84f63abf	d__Bacteria; p__Bacteroidota; c__Bacteroidia; o__Bacteroidales; f__Prevotellaceae; g__Prevotella; s__uncultured_rumen	0.991661
36d2362f7139c173e00dd8c6b68de129	d__Bacteria; p__Bacteroidota; c__Bacteroidia; o__Bacteroidales; f__Prevotellaceae; g__Prevotella; s__uncultured_rumen	0.972682
36e2d419cc82981efa8e865c6a48e212	d__Bacteria; p__Bacteroidota; c__Bacteroidia; o__Bacteroidales; f__Prevotellaceae; g__Prevotella; s__uncultured_rumen	0.955524
36edf7e9b0c9016beec27623c2281573	d__Bacteria; p__Bacteroidota; c__Bacteroidia; o__Bacteroidales; f__Rikenellaceae; g__Rikenellaceae_RC9_gut_group; s__uncultured_rumen	0.982023
36f73ebf57fd024cd68f92abf5430c04	d__Bacteria; p__Bacteroidota; c__Bacteroidia; o__Bacteroidales; f__Prevotellaceae; g__Prevotella	0.999975
37112e51faee68309ee50e6742fa57e6	d__Bacteria; p__Bacteroidota; c__Bacteroidia; o__Bacteroidales; f__Bacteroidales_UCG-001; g__Bacteroidales_UCG-001; s__uncultured_rumen	0.999972
371d5bb1444edda36dd279333592cf40	d__Bacteria; p__Firmicutes; c__Clostridia; o__Christensenellales; f__Christensenellaceae; g__Christensenellaceae_R-7_group	0.99873
37470df92532c7d2c04bb5c4f8020cf6	d__Bacteria; p__Bacteroidota; c__Bacteroidia; o__Bacteroidales; f__Prevotellaceae; g__Prevotella	0.997227
374f94d7fbe171cb4203af3d1d59ebb3	d__Bacteria; p__Firmicutes; c__Bacilli; o__Erysipelotrichales; f__Erysipelatoclostridiaceae; g__UCG-004	1
3765e596d2d79dcbb7d3ab429df4a6bb	d__Bacteria; p__Bacteroidota; c__Bacteroidia; o__Bacteroidales; f__Prevotellaceae; g__Prevotella; s__uncultured_rumen	0.737727
379574b5f5ccf7d4f26fc03f24f08240	d__Bacteria; p__Bacteroidota; c__Bacteroidia; o__Bacteroidales; f__F082; g__F082; s__uncultured_rumen	0.915187
379bb30023376bc579dfcc01df40907b	d__Bacteria; p__Firmicutes; c__Clostridia; o__Lachnospirales; f__Lachnospiraceae; g__uncultured; s__uncultured_rumen	0.870202
37af4f00bbbc02573d5244c3524a82f0	d__Bacteria; p__Spirochaetota; c__Spirochaetia; o__Spirochaetales; f__Spirochaetaceae; g__Sphaerochaeta; s__uncultured_Spirochaeta	0.972014
37b0d0f6f5449802334ac6cf333fac85	d__Bacteria; p__Bacteroidota; c__Bacteroidia; o__Bacteroidales; f__Prevotellaceae; g__Prevotella; s__uncultured_rumen	0.930645
37babe2f03239f79a868c0b35cc3de7e	d__Bacteria; p__Bacteroidota; c__Bacteroidia; o__Bacteroidales; f__Prevotellaceae; g__Prevotella; s__uncultured_rumen	0.88398
37cbe4dfdec42f8701a4242ae4b371d3	d__Bacteria; p__Firmicutes; c__Clostridia; o__Oscillospirales; f__Oscillospiraceae; g__V9D2013_group; s__uncultured_rumen	0.999508
37ee05507c8e79d851cdd4e18655b7e0	d__Bacteria; p__Bacteroidota; c__Bacteroidia; o__Bacteroidales; f__Prevotellaceae; g__Prevotella; s__uncultured_rumen	0.943836
37f64527b57060b038b71d40ca5c5002	d__Bacteria; p__Bacteroidota; c__Bacteroidia; o__Bacteroidales; f__Muribaculaceae; g__Muribaculaceae; s__uncultured_rumen	1
37f94e79e1f743d07daeb7c3089ef77f	d__Bacteria; p__Firmicutes; c__Clostridia; o__Lachnospirales; f__Lachnospiraceae; g__Lachnospiraceae_NK3A20_group	0.999478
3803268b9df588443534185c2c51c4a6	d__Bacteria; p__Firmicutes; c__Clostridia; o__Lachnospirales; f__Lachnospiraceae; g__Acetitomaculum; s__uncultured_rumen	0.978242
3808fb68a5e0eead7d8cf95b325a318c	d__Bacteria; p__Bacteroidota; c__Bacteroidia; o__Bacteroidales; f__Muribaculaceae; g__Muribaculaceae; s__uncultured_rumen	1
3825923e29613a691dbf4c7150b415ec	d__Bacteria; p__Firmicutes; c__Clostridia; o__Oscillospirales; f__Ruminococcaceae	0.982995
383246c478c17cff4d8e3c2a08b1b14b	d__Bacteria; p__Bacteroidota; c__Bacteroidia; o__Bacteroidales; f__F082; g__F082; s__uncultured_rumen	0.90672
3836743c8b23cdee8282772787c0e069	d__Bacteria; p__Firmicutes; c__Clostridia; o__Peptostreptococcales-Tissierellales; f__Anaerovoracaceae; g__[Eubacterium]_brachy_group; s__uncultured_bacterium	0.890139
38420447dc1c1b41457fcc67e27e5161	d__Bacteria; p__Bacteroidota; c__Bacteroidia; o__Bacteroidales; f__Prevotellaceae; g__Prevotellaceae_Ga6A1_group; s__uncultured_bacterium	1
38433455014e0d35ed204d2357496694	d__Bacteria; p__Firmicutes; c__Bacilli; o__Erysipelotrichales; f__Erysipelatoclostridiaceae; g__UCG-004; s__gut_metagenome	0.99995
386634fe094cadf765f4ad164a0ed7e8	d__Bacteria; p__Bacteroidota; c__Bacteroidia; o__Bacteroidales; f__Prevotellaceae; g__Prevotellaceae_UCG-001; s__uncultured_rumen	0.974554
386fa189ba750e14c4b247ee13349ff3	d__Bacteria; p__Bacteroidota; c__Bacteroidia; o__Bacteroidales; f__Bacteroidales_RF16_group; g__Bacteroidales_RF16_group	0.999988
3870c14bf1d019690d16008778565818	d__Bacteria; p__Bacteroidota; c__Bacteroidia; o__Bacteroidales; f__Prevotellaceae; g__Prevotella; s__uncultured_rumen	0.993506
3878255ef6ed8c28fed37f759de50998	d__Bacteria; p__Firmicutes; c__Clostridia; o__Christensenellales; f__Christensenellaceae; g__Christensenellaceae_R-7_group	0.736486
387b6ef55b919d979bbf5e2ebfb61274	d__Bacteria; p__Firmicutes; c__Clostridia; o__Oscillospirales; f__[Eubacterium]_coprostanoligenes_group; g__[Eubacterium]_coprostanoligenes_group; s__uncultured_rumen	0.990849
389a9bb691c319e7f7571b58d3b54e9f	d__Bacteria; p__Firmicutes; c__Clostridia; o__Lachnospirales; f__Lachnospiraceae; g__Lachnospiraceae_NK3A20_group; s__uncultured_rumen	0.942473
38b53a814a0d0f00e795544ff019ca6f	d__Bacteria; p__Bacteroidota; c__Bacteroidia; o__Bacteroidales; f__F082; g__F082; s__uncultured_rumen	0.993789
38b79e8042af07491b28d756123b926c	d__Bacteria; p__Bacteroidota; c__Bacteroidia; o__Bacteroidales; f__Prevotellaceae; g__Prevotella; s__uncultured_rumen	0.914749
38b99f80c43685edfa6db9ad3273a019	d__Bacteria; p__Patescibacteria; c__Gracilibacteria; o__Absconditabacteriales_(SR1); f__Absconditabacteriales_(SR1); g__Absconditabacteriales_(SR1); s__uncultured_bacterium	0.952823
38d22f241b4975355f421cccd202eeff	d__Bacteria; p__Bacteroidota; c__Bacteroidia; o__Bacteroidales; f__F082; g__F082; s__uncultured_rumen	0.993735
38d931e775406f016aadee67a874c1aa	d__Bacteria; p__Bacteroidota; c__Bacteroidia; o__Bacteroidales; f__F082; g__F082; s__uncultured_rumen	0.99931
38e25fa05404262e354006dcdc05e2dc	d__Bacteria; p__Bacteroidota; c__Bacteroidia; o__Bacteroidales; f__F082; g__F082; s__uncultured_rumen	0.800947
38f9479d2f37d1036274704b09d2e3c5	d__Bacteria; p__Firmicutes; c__Clostridia; o__Lachnospirales; f__Lachnospiraceae; g__Blautia	0.999042
3900af3e9558849159cede1dc14ac7d5	d__Bacteria; p__Firmicutes; c__Clostridia; o__Lachnospirales; f__Lachnospiraceae; g__[Eubacterium]_ruminantium_group; s__Lachnospiraceae_bacterium	0.806525
39020f32e50ef2ddfa4088d7ac9bbb45	d__Bacteria; p__Bacteroidota; c__Bacteroidia; o__Bacteroidales; f__Bacteroidales_UCG-001; g__Bacteroidales_UCG-001; s__uncultured_rumen	0.999984
391097599067cabf7bd25008389286ab	d__Bacteria; p__Bacteroidota; c__Bacteroidia; o__Bacteroidales; f__Rikenellaceae; g__Rikenellaceae_RC9_gut_group; s__uncultured_rumen	0.835679
391e41324d594f45ad76cc3395705524	d__Bacteria; p__Firmicutes; c__Clostridia; o__Oscillospirales; f__UCG-010; g__UCG-010; s__uncultured_rumen	0.754327
393295011c90347db7e9ee532bda8358	d__Bacteria; p__Bacteroidota; c__Bacteroidia; o__Bacteroidales; f__Rikenellaceae; g__Rikenellaceae_RC9_gut_group; s__uncultured_rumen	0.991947
393a67d8582ae779cfd42340b39123f1	d__Bacteria; p__Bacteroidota; c__Bacteroidia; o__Bacteroidales; f__Rikenellaceae; g__Rikenellaceae_RC9_gut_group; s__uncultured_rumen	0.992274
393fb28d779d77ef4a5f08f085832b37	d__Bacteria; p__Bacteroidota; c__Bacteroidia; o__Bacteroidales; f__Prevotellaceae; g__Prevotella; s__uncultured_rumen	0.837873
3942025b5be28a796c307a1f6b6debc7	d__Bacteria; p__Bacteroidota; c__Bacteroidia; o__Bacteroidales; f__Bacteroidales_BS11_gut_group; g__Bacteroidales_BS11_gut_group; s__uncultured_rumen	0.76581
394237fa0cdc745bd02a3fe831c09a47	d__Bacteria; p__Firmicutes; c__Clostridia; o__Oscillospirales; f__UCG-010; g__UCG-010	0.999999
396004e09a17011817835a4d452a0ffb	d__Bacteria; p__Bacteroidota; c__Bacteroidia; o__Bacteroidales; f__F082; g__F082; s__uncultured_bacterium	0.975773
3969d92cd8d4cd1ca50f1b98fe742f94	d__Bacteria; p__Firmicutes; c__Clostridia; o__Oscillospirales; f__Oscillospiraceae; g__uncultured; s__uncultured_rumen	0.997187
397246c9964d0456b78818eb319dcf1f	d__Bacteria; p__Bacteroidota; c__Bacteroidia; o__Bacteroidales; f__Prevotellaceae; g__Prevotella; s__uncultured_rumen	0.903713
3975fc7590c6301e221d197958be6ab3	d__Bacteria; p__Bacteroidota; c__Bacteroidia; o__Bacteroidales; f__Rikenellaceae; g__Rikenellaceae_RC9_gut_group; s__uncultured_rumen	0.984488
397c87ef8babebd3b359b2813eac7065	d__Bacteria; p__Bacteroidota; c__Bacteroidia; o__Bacteroidales; f__Bacteroidales_BS11_gut_group; g__Bacteroidales_BS11_gut_group; s__uncultured_bacterium	0.88449
398869caf029a5558654cfaf9f980025	d__Bacteria; p__Firmicutes; c__Clostridia; o__Lachnospirales; f__Lachnospiraceae; g__Lachnospiraceae_ND3007_group; s__uncultured_rumen	0.999925
3990cbe08df2613e400c9a63aa2361c1	d__Bacteria; p__Bacteroidota; c__Bacteroidia; o__Bacteroidales; f__Muribaculaceae; g__Muribaculaceae; s__uncultured_rumen	1
3999520a9a5fb9cf81c733dcf93f2545	d__Bacteria; p__Bacteroidota; c__Bacteroidia; o__Bacteroidales; f__F082; g__F082; s__uncultured_bacterium	0.921067
399e09deeda942fd1dbba89d7e5ac821	d__Bacteria; p__Bacteroidota; c__Bacteroidia; o__Bacteroidales; f__Muribaculaceae; g__Muribaculaceae; s__uncultured_rumen	1
39a6b0c0f57db9dcb3e7f1efb58904f4	d__Bacteria; p__Firmicutes; c__Clostridia; o__Lachnospirales; f__Lachnospiraceae; g__Butyrivibrio	0.999999
39b88c3c5655a09c3409444caae501b4	d__Bacteria; p__Spirochaetota; c__Spirochaetia; o__Spirochaetales; f__Spirochaetaceae; g__Sphaerochaeta; s__uncultured_Spirochaeta	0.99927
39bd8268763ef57cf2bd498891df5e61	d__Bacteria; p__Bacteroidota; c__Bacteroidia; o__Bacteroidales; f__Prevotellaceae; g__Prevotella; s__uncultured_rumen	0.976225
3a0b7d9b6aee5ced8a8b42aa0fb85391	d__Bacteria; p__Bacteroidota; c__Bacteroidia; o__Bacteroidales; f__Prevotellaceae; g__Prevotella; s__uncultured_rumen	0.966077
3a11def250fc9a810bf5154104d870dd	d__Bacteria; p__Bacteroidota; c__Bacteroidia; o__Bacteroidales; f__Prevotellaceae; g__Prevotellaceae_UCG-003; s__uncultured_rumen	0.962147
3a1d020a9a2938e93766aaf7435ea18b	d__Bacteria; p__Bacteroidota; c__Bacteroidia; o__Bacteroidales; f__Muribaculaceae; g__Muribaculaceae; s__uncultured_rumen	0.998713
3a262dfc34e3113f346eb74f37505abd	d__Bacteria; p__Bacteroidota; c__Bacteroidia; o__Bacteroidales; f__Muribaculaceae; g__Muribaculaceae; s__uncultured_rumen	1
3a2e231cd108d11a88a86cadc1bdfe6a	d__Bacteria; p__Bacteroidota; c__Bacteroidia; o__Bacteroidales; f__F082; g__F082; s__uncultured_rumen	0.994563
3a2e6207d089900943491d0efb457871	d__Bacteria; p__Firmicutes; c__Clostridia	1
3a3040ece4ccb95bb7202301638eca9b	d__Bacteria; p__Firmicutes; c__Clostridia; o__Lachnospirales; f__Lachnospiraceae; g__Butyrivibrio	0.999998
3a4fa2876eafda6497f0533109ebca3b	d__Bacteria; p__Bacteroidota; c__Bacteroidia; o__Bacteroidales; f__Prevotellaceae; g__Prevotella	1
3a53e476fbeaa8367dc833bba61e810e	d__Bacteria; p__Bacteroidota; c__Bacteroidia; o__Bacteroidales; f__Bacteroidales_UCG-001; g__Bacteroidales_UCG-001; s__uncultured_rumen	0.999991
3a55aaf44f8f3266a23436dea5b15e03	d__Bacteria; p__Bacteroidota; c__Bacteroidia; o__Bacteroidales; f__Prevotellaceae; g__Prevotella; s__uncultured_rumen	0.724724
3a5745dded1afd7f5735a2f0fc1cef4e	d__Bacteria; p__Bacteroidota; c__Bacteroidia; o__Bacteroidales; f__uncultured; g__uncultured; s__uncultured_rumen	1
3a64da4537197561936ca568d05410ff	d__Bacteria; p__Firmicutes; c__Clostridia; o__Oscillospirales; f__Ruminococcaceae; g__Ruminococcus; s__Ruminococcus_flavefaciens	0.994647
3a6ce36cabf23d3312f2762506162b14	d__Bacteria; p__Firmicutes; c__Clostridia; o__Peptostreptococcales-Tissierellales; f__Anaerovoracaceae; g__[Eubacterium]_brachy_group; s__uncultured_bacterium	0.998122
3a6d2bb88ce19985e96bdf7be0a7b8ae	d__Bacteria; p__Firmicutes; c__Clostridia; o__Oscillospirales; f__Oscillospiraceae; g__NK4A214_group; s__unidentified	0.9995
3a7fa1eefd6637e9e647565b6088e830	d__Bacteria; p__Bacteroidota; c__Bacteroidia; o__Bacteroidales; f__Bacteroidetes_BD2-2; g__Bacteroidetes_BD2-2; s__uncultured_rumen	1
3a7fea74cde2ace09ece649273b8e034	d__Bacteria; p__Bacteroidota; c__Bacteroidia; o__Bacteroidales; f__Prevotellaceae; g__Prevotella; s__uncultured_rumen	0.959975
3a90a79645ae4cd01b1b5b941a6bba4f	d__Bacteria; p__Bacteroidota; c__Bacteroidia; o__Bacteroidales; f__Muribaculaceae; g__Muribaculaceae; s__uncultured_rumen	1
3a9e41ff31f11ca0ef7d427dc780e54c	d__Bacteria; p__Firmicutes; c__Clostridia; o__Oscillospirales; f__Oscillospiraceae; g__Papillibacter; s__uncultured_rumen	0.989775
3aaf47760df943eb0bf8cd48c29ed152	d__Bacteria; p__Firmicutes; c__Clostridia; o__Oscillospirales; f__Oscillospiraceae; g__uncultured; s__uncultured_rumen	0.999718
3ab0644ab51c7a7c3ab29941469919cf	d__Bacteria; p__Bacteroidota; c__Bacteroidia; o__Bacteroidales; f__Prevotellaceae; g__Prevotella; s__uncultured_rumen	0.977263
3ab37424f7d33bf6663fecbf92e5463e	d__Bacteria; p__Bacteroidota; c__Bacteroidia; o__Bacteroidales; f__Prevotellaceae; g__Prevotella; s__uncultured_rumen	0.7898
3ace02e857ac074da1a38cbb58bd7b49	d__Bacteria; p__Bacteroidota; c__Bacteroidia; o__Bacteroidales; f__Rikenellaceae; g__Rikenellaceae_RC9_gut_group; s__uncultured_bacterium	0.776345
3ad2657cd72d65658ac2a9507c4ea6e4	d__Bacteria; p__Firmicutes; c__Clostridia; o__Oscillospirales; f__UCG-010; g__UCG-010	0.999998
3ad77b46d8dd9e44c8a6664880571707	d__Bacteria; p__Firmicutes; c__Clostridia; o__Lachnospirales; f__Lachnospiraceae; g__Lachnospiraceae_NK3A20_group; s__unidentified_rumen	0.991127
3ad8542819491bd92795242456d31d07	d__Bacteria; p__Bacteroidota; c__Bacteroidia; o__Bacteroidales; f__Muribaculaceae; g__Muribaculaceae; s__uncultured_rumen	1
3addf2ffcc0d363ab4693d90615309a8	d__Bacteria; p__Bacteroidota; c__Bacteroidia; o__Bacteroidales; f__Prevotellaceae; g__Prevotella; s__uncultured_rumen	0.965519
3ae1081b62136411f76211e1286cb1fd	d__Bacteria; p__Bacteroidota; c__Bacteroidia; o__Bacteroidales; f__Prevotellaceae; g__Prevotella; s__uncultured_rumen	0.938262
3ae310a95c91e3bbbc781e682d6d78a1	d__Bacteria; p__Firmicutes; c__Bacilli; o__Erysipelotrichales; f__Erysipelatoclostridiaceae; g__UCG-004; s__uncultured_rumen	0.999802
3ae6bb98738ee13d54e395ffe58b1c10	d__Bacteria; p__Bacteroidota; c__Bacteroidia; o__Bacteroidales; f__Rikenellaceae; g__Rikenellaceae_RC9_gut_group; s__uncultured_rumen	0.952001
3aeedf337d19e76241b758e3069a66f0	d__Bacteria; p__Firmicutes; c__Clostridia; o__Oscillospirales; f__Ruminococcaceae; g__Ruminococcus	0.980263
3af48b47a11f372874d5c0d6e5bd9dd1	d__Bacteria; p__Bacteroidota; c__Bacteroidia; o__Bacteroidales; f__Prevotellaceae; g__Prevotella; s__rumen_bacterium	0.834902
3afa35c1c13bf78b66812395120790db	d__Bacteria; p__Bacteroidota; c__Bacteroidia; o__Bacteroidales; f__Muribaculaceae; g__Muribaculaceae; s__uncultured_rumen	1
3b0d5c9c4f4357333c6afc267fc62aef	d__Bacteria; p__Bacteroidota; c__Bacteroidia; o__Bacteroidales; f__F082; g__F082; s__uncultured_rumen	0.999702
3b1510f4798ee4f2ace22fdde53f1166	d__Bacteria; p__Bacteroidota; c__Bacteroidia; o__Bacteroidales; f__Prevotellaceae; g__Prevotella; s__uncultured_rumen	0.985579
3b179e1e8e0a6be6765d9b11a5df3b9b	d__Bacteria; p__Bacteroidota; c__Bacteroidia; o__Bacteroidales; f__Bacteroidales_BS11_gut_group; g__Bacteroidales_BS11_gut_group; s__uncultured_bacterium	0.946132
3b479dd0dde95eed720167724edfa26d	d__Bacteria; p__Bacteroidota; c__Bacteroidia; o__Bacteroidales; f__Muribaculaceae; g__Muribaculaceae; s__uncultured_rumen	0.999989
3b564a8246be572ac3ac913ac88975dc	d__Bacteria; p__Firmicutes; c__Clostridia; o__Oscillospirales; f__UCG-010; g__UCG-010; s__uncultured_prokaryote	0.817612
3b6d21c47bab617cffc06c0a0327920f	d__Bacteria; p__Bacteroidota; c__Bacteroidia; o__Bacteroidales; f__F082; g__F082; s__uncultured_bacterium	0.998741
3b7048bab2ce5d20bcc872aaa4b5b15f	d__Bacteria; p__Bacteroidota; c__Bacteroidia; o__Bacteroidales; f__Rikenellaceae; g__Rikenellaceae_RC9_gut_group; s__unidentified_rumen	0.958291
3b7ca2b52a9a82cbc24abe4456ad08cb	d__Bacteria; p__Firmicutes; c__Clostridia; o__Christensenellales; f__Christensenellaceae; g__Christensenellaceae_R-7_group; s__human_gut	0.996692
3b8024b7332d8cbc3b50d216c5feea31	d__Bacteria; p__Firmicutes; c__Clostridia; o__Christensenellales; f__Christensenellaceae; g__Christensenellaceae_R-7_group	0.88645
3b969f015e1616e44c511c6df1b649d0	d__Bacteria; p__Firmicutes; c__Clostridia; o__Lachnospirales; f__Lachnospiraceae; g__Lachnoclostridium; s__uncultured_rumen	0.977151
3ba1e63792549d004b3ab16d1786773e	d__Bacteria; p__Firmicutes; c__Clostridia; o__Oscillospirales; f__Oscillospiraceae; g__NK4A214_group	0.999469
3bb6d54c82b81b82f92a5887a6744415	d__Bacteria; p__Bacteroidota; c__Bacteroidia; o__Bacteroidales; f__Prevotellaceae; g__Prevotella; s__uncultured_rumen	0.873743
3bc5cfbb79a2026e8eb7645d8771fca4	d__Bacteria; p__Bacteroidota; c__Bacteroidia; o__Bacteroidales; f__Prevotellaceae; g__Prevotella	0.91447
3bd2d349d93c6a779f343e676e2717cd	d__Bacteria; p__Bacteroidota; c__Bacteroidia; o__Bacteroidales; f__Muribaculaceae; g__Muribaculaceae; s__uncultured_rumen	1
3be5dd98e89e7e88af9b32332e6ed131	d__Bacteria; p__Firmicutes; c__Negativicutes; o__Veillonellales-Selenomonadales; f__Selenomonadaceae; g__Veillonellaceae_UCG-001; s__uncultured_rumen	0.863924
3bed8f1a814000dc3f579c30586ce893	d__Bacteria; p__Bacteroidota; c__Bacteroidia; o__Bacteroidales; f__Prevotellaceae; g__Prevotellaceae_UCG-001; s__uncultured_rumen	0.998974
3bee84cd2939ce3b890aae90fc1ee588	d__Bacteria; p__Firmicutes; c__Clostridia; o__Lachnospirales; f__Lachnospiraceae; g__[Bacteroides]_pectinophilus_group; s__uncultured_rumen	0.9999
3bf0fc08b813d0531d9558f44eb564d5	d__Bacteria; p__Bacteroidota; c__Bacteroidia; o__Bacteroidales; f__Prevotellaceae; g__Prevotella; s__uncultured_rumen	0.936428
3bf467f1da0ebd2b0ff0ed5b1f662628	d__Bacteria; p__Firmicutes; c__Clostridia; o__Lachnospirales; f__Lachnospiraceae; g__Moryella; s__uncultured_rumen	0.988678
3bfeaab299e7da703c4a9a4063cbda33	d__Bacteria; p__Firmicutes; c__Clostridia; o__Oscillospirales; f__Oscillospiraceae; g__UCG-005; s__uncultured_organism	0.894627
3c0776c14dbfb9fe81236ce40f729c01	d__Bacteria; p__Bacteroidota; c__Bacteroidia; o__Bacteroidales; f__F082; g__F082; s__uncultured_rumen	0.99596
3c135154f74060a2815cdaf34da84e73	d__Bacteria; p__Bacteroidota; c__Bacteroidia; o__Bacteroidales; f__Muribaculaceae; g__Muribaculaceae; s__uncultured_rumen	1
3c313e0d93adf716d6ea925c0e76493a	d__Bacteria; p__Bacteroidota; c__Bacteroidia; o__Bacteroidales; f__Prevotellaceae; g__Prevotella; s__uncultured_rumen	0.952509
3c6a9fd5736794afad9deff2ba43de1f	d__Bacteria; p__Bacteroidota; c__Bacteroidia; o__Bacteroidales; f__Prevotellaceae; g__Prevotella; s__uncultured_rumen	0.886871
3c6c0619f373725dd0e5b4b1d92d1dc5	d__Bacteria; p__Bacteroidota; c__Bacteroidia; o__Bacteroidales; f__Prevotellaceae; g__Prevotella	0.999996
3c70773c4ae177b812b466669df85fbd	d__Bacteria; p__Firmicutes; c__Negativicutes; o__Veillonellales-Selenomonadales; f__Selenomonadaceae; g__Anaerovibrio; s__uncultured_rumen	0.761517
3c87ae265b93b8886eb4aab7d0e76017	d__Bacteria; p__Bacteroidota; c__Bacteroidia; o__Bacteroidales; f__F082; g__F082; s__uncultured_rumen	0.973918
3c8934eed69e296ac679243a8d77c812	d__Bacteria; p__Bacteroidota; c__Bacteroidia; o__Bacteroidales; f__F082; g__F082; s__uncultured_rumen	0.86684
3c8f07453dbb08e78e71f23aa9a82d65	d__Bacteria; p__Bacteroidota; c__Bacteroidia; o__Bacteroidales; f__Prevotellaceae; g__Prevotellaceae_UCG-003; s__uncultured_rumen	0.979849
3c8f39ee5dbf4fe761374e7cb0efd549	d__Bacteria; p__Bacteroidota; c__Bacteroidia; o__Bacteroidales; f__Rikenellaceae; g__Rikenellaceae_RC9_gut_group; s__uncultured_rumen	0.916462
3c9e72ab19b9809e32e17e92765d10a7	d__Bacteria; p__Firmicutes; c__Clostridia; o__Oscillospirales; f__Ruminococcaceae; g__Ruminococcus; s__uncultured_rumen	0.929954
3cbabed31b03a571ffc026fc4862e7e5	d__Bacteria; p__Bacteroidota; c__Bacteroidia; o__Bacteroidales; f__Prevotellaceae; g__Prevotellaceae_NK3B31_group; s__uncultured_rumen	0.981462
3cbddd9a6a68a673f5543257a33fda58	d__Bacteria; p__Firmicutes; c__Clostridia; o__Clostridia_UCG-014; f__Clostridia_UCG-014; g__Clostridia_UCG-014; s__uncultured_bacterium	0.984157
3cc63dd3cbff81822da05b4a1c399073	d__Bacteria; p__Bacteroidota; c__Bacteroidia; o__Bacteroidales; f__Muribaculaceae; g__Muribaculaceae; s__uncultured_rumen	1
3ce2eabfc28e7cf0a5cecd2873e75ded	d__Bacteria; p__Firmicutes; c__Bacilli; o__Erysipelotrichales; f__Erysipelatoclostridiaceae; g__UCG-004; s__uncultured_bacterium	0.982873
3ce34f612382cc5aaa6f212070c296c0	d__Bacteria; p__Bacteroidota; c__Bacteroidia; o__Bacteroidales; f__Rikenellaceae; g__Rikenellaceae_RC9_gut_group; s__uncultured_rumen	0.995965
3ce73f8a882994de36a8d06e8c131ae7	d__Bacteria; p__Bacteroidota; c__Bacteroidia; o__Bacteroidales; f__Prevotellaceae; g__Prevotella; s__uncultured_rumen	0.93417
3ced4954b86ae9084b85ea086abeba38	d__Bacteria; p__Firmicutes; c__Clostridia; o__Christensenellales; f__Christensenellaceae; g__uncultured	0.999794
3d02564b7a0dcf9ba0f2fa66185ae930	d__Bacteria; p__Bacteroidota; c__Bacteroidia; o__Bacteroidales; f__F082; g__F082; s__uncultured_bacterium	0.861321
3d120d1b54da3b910eb58a0bd66299db	d__Bacteria; p__Bacteroidota; c__Bacteroidia; o__Bacteroidales; f__Prevotellaceae; g__Prevotellaceae_NK3B31_group; s__uncultured_bacterium	0.716658
3d150d903728f35af37cfb558c89d97d	d__Bacteria; p__Firmicutes; c__Clostridia; o__Oscillospirales; f__UCG-010; g__UCG-010; s__uncultured_rumen	0.93273
3d3f6721efa9e730e6ba229440c4e718	d__Bacteria; p__Bacteroidota; c__Bacteroidia; o__Bacteroidales; f__Bacteroidales_RF16_group; g__Bacteroidales_RF16_group; s__uncultured_bacterium	0.839516
3d40cef8a6f31a0fc5a334626e291863	d__Bacteria; p__Firmicutes; c__Clostridia; o__Christensenellales; f__Christensenellaceae; g__Christensenellaceae_R-7_group; s__uncultured_rumen	0.831131
3d44cde19bf25eeae411e3dee2f97608	d__Bacteria; p__Bacteroidota; c__Bacteroidia; o__Bacteroidales; f__Prevotellaceae; g__Prevotellaceae_UCG-003; s__uncultured_bacterium	0.700633
3d451009ba49b5ed52874187e14853c4	d__Bacteria; p__Bacteroidota; c__Bacteroidia; o__Bacteroidales; f__Prevotellaceae; g__Prevotella; s__uncultured_rumen	0.939514
3d4efbb650e760c179e6c509facc5f71	d__Bacteria; p__Firmicutes; c__Clostridia; o__Oscillospirales; f__UCG-010; g__UCG-010	1
3d5a6e582495812e4b7274037757a759	d__Bacteria; p__Firmicutes; c__Clostridia; o__Lachnospirales; f__Lachnospiraceae; g__Butyrivibrio	0.999999
3d6f99177e708256b652283a71c03b89	d__Bacteria; p__Bacteroidota; c__Bacteroidia; o__Bacteroidales; f__F082; g__F082; s__uncultured_rumen	0.761139
3d73443430387bdf7287de529ebfb90f	d__Bacteria; p__Bacteroidota; c__Bacteroidia; o__Bacteroidales; f__Muribaculaceae; g__Muribaculaceae; s__uncultured_rumen	1
3d7a281a86673afbf06acc32008b9132	d__Bacteria; p__Bacteroidota; c__Bacteroidia; o__Bacteroidales; f__Muribaculaceae; g__Muribaculaceae; s__uncultured_bacterium	0.997241
3d82d0bf46f2c03fc743986454b738b8	d__Bacteria; p__Bacteroidota; c__Bacteroidia; o__Bacteroidales; f__Rikenellaceae; g__Rikenellaceae_RC9_gut_group; s__uncultured_rumen	0.747363
3d8928bec010fd99bfdf2208a7737d03	d__Bacteria; p__Bacteroidota; c__Bacteroidia; o__Bacteroidales; f__Bacteroidales_RF16_group; g__Bacteroidales_RF16_group	1
3d8f2e6f0cd710d36a2f65cb418c3da6	d__Bacteria; p__Patescibacteria; c__Saccharimonadia; o__Saccharimonadales; f__Saccharimonadaceae; g__Candidatus_Saccharimonas; s__uncultured_rumen	0.843365
3d8fa5c974d7a24860890cea0ff0bf2d	d__Bacteria; p__Bacteroidota; c__Bacteroidia; o__Bacteroidales; f__Prevotellaceae; g__Prevotella; s__uncultured_rumen	0.740034
3d931f8e711b03a41ffe9d285a08c282	d__Bacteria; p__Bacteroidota; c__Bacteroidia; o__Bacteroidales; f__Prevotellaceae; g__Prevotella; s__uncultured_rumen	0.963626
3da8dc690b5c5b3f644e780960aff65e	d__Bacteria; p__Bacteroidota; c__Bacteroidia; o__Bacteroidales; f__Prevotellaceae; g__Prevotella; s__uncultured_rumen	0.950274
3dacd0d50e86314bad25f0b035bb39b0	d__Bacteria; p__Bacteroidota; c__Bacteroidia; o__Bacteroidales; f__Rikenellaceae; g__Rikenellaceae_RC9_gut_group; s__uncultured_bacterium	0.953616
3dc30e0da71217680015ece71dace99d	d__Bacteria; p__Bacteroidota; c__Bacteroidia; o__Bacteroidales; f__Rikenellaceae; g__Rikenellaceae_RC9_gut_group; s__uncultured_bacterium	0.895352
3dc76ce87bc56a439af6b9f838d42a4b	d__Bacteria; p__Firmicutes; c__Clostridia; o__Lachnospirales; f__Lachnospiraceae; g__Lachnospiraceae_ND3007_group; s__uncultured_rumen	0.987458
3dcce98a824996d2062c83c7127ef99f	d__Bacteria; p__Bacteroidota; c__Bacteroidia; o__Bacteroidales; f__Prevotellaceae; g__Prevotella; s__uncultured_rumen	0.990396
3dcfa78616883d94619e073bd7bc6c37	d__Bacteria; p__Firmicutes; c__Clostridia; o__Lachnospirales; f__Lachnospiraceae; g__[Eubacterium]_ruminantium_group	1
3e0af849b77e99f7e211efe304505d0f	d__Bacteria; p__Bacteroidota; c__Bacteroidia; o__Bacteroidales; f__Prevotellaceae; g__Prevotella; s__uncultured_rumen	0.958015
3e0afaadad2134d917fa10121cad439d	d__Bacteria; p__Bacteroidota; c__Bacteroidia; o__Bacteroidales; f__F082; g__F082; s__uncultured_rumen	0.980949
3e0e019194a6b9c2c13b5567c9fb230b	d__Bacteria; p__Firmicutes; c__Clostridia; o__Oscillospirales; f__UCG-010; g__UCG-010; s__uncultured_rumen	0.994761
3e12ff1f3d096c84a4b5054d916ca83e	d__Bacteria; p__Bacteroidota; c__Bacteroidia; o__Bacteroidales; f__Rikenellaceae; g__Rikenellaceae_RC9_gut_group; s__Bacteroidales_bacterium	0.807119
3e1eb6a2ddf4a37eb81cee4cf038e71e	d__Bacteria; p__Bacteroidota; c__Bacteroidia; o__Bacteroidales; f__Rikenellaceae; g__Rikenellaceae_RC9_gut_group; s__uncultured_rumen	0.961114
3e35210999e4a0300e64412b5deb4758	d__Bacteria; p__Bacteroidota; c__Bacteroidia; o__Bacteroidales; f__Bacteroidetes_BD2-2; g__Bacteroidetes_BD2-2; s__uncultured_rumen	1
3e3e702913ad322584a0e3ce45b09969	d__Bacteria; p__Bacteroidota; c__Bacteroidia; o__Bacteroidales; f__Prevotellaceae; g__Prevotellaceae_UCG-003; s__uncultured_rumen	0.967726
3e46f73c04c8908a31d1d60cbcea0daf	d__Bacteria; p__Firmicutes; c__Clostridia; o__Christensenellales; f__Christensenellaceae; g__Christensenellaceae_R-7_group	0.886701
3e4b170b50dfcacae87ca8cf363b3892	d__Bacteria; p__Firmicutes; c__Clostridia; o__Oscillospirales; f__UCG-010; g__UCG-010; s__uncultured_rumen	0.779626
3e548f942f48f64d6933d7f7f5275523	d__Bacteria; p__Firmicutes; c__Clostridia; o__Lachnospirales; f__Lachnospiraceae	1
3e5cd8c362e63749fc93110c970b29e1	d__Bacteria; p__Bacteroidota; c__Bacteroidia; o__Bacteroidales; f__Prevotellaceae; g__Prevotella	0.999993
3e656157baf91a4c2102a73a46e10584	d__Bacteria; p__Firmicutes; c__Clostridia; o__Oscillospirales; f__UCG-010; g__UCG-010	0.999963
3e6f49e76ae86bb5a3a71d93c7afddbe	d__Bacteria; p__Bacteroidota; c__Bacteroidia; o__Bacteroidales; f__Rikenellaceae; g__Rikenellaceae_RC9_gut_group; s__uncultured_rumen	0.988999
3e74f538b40748d7bfeab67b64274d3d	d__Bacteria; p__Bacteroidota; c__Bacteroidia; o__Bacteroidales; f__F082; g__F082; s__uncultured_rumen	0.999109
3e8206ab02bc41991e13fa0b2a3a3187	d__Bacteria; p__Bacteroidota; c__Bacteroidia; o__Bacteroidales; f__Prevotellaceae; g__Prevotella; s__uncultured_rumen	0.968257
3e91dad0670e182df8af1c97740651fd	d__Bacteria; p__Bacteroidota; c__Bacteroidia; o__Bacteroidales; f__Rikenellaceae; g__Rikenellaceae_RC9_gut_group; s__uncultured_bacterium	0.885029
3e9515523d95a1008b810fb90bb73f5d	d__Bacteria; p__Firmicutes; c__Clostridia; o__Oscillospirales; f__Oscillospiraceae; g__UCG-005; s__uncultured_rumen	0.99983
3eaed58341753631750d2784f1dcedcd	d__Bacteria; p__Bacteroidota; c__Bacteroidia; o__Bacteroidales; f__Prevotellaceae; g__Prevotella; s__uncultured_rumen	0.99765
3eb06ac9e910bcc34ef53e5dec515f79	d__Bacteria; p__Firmicutes; c__Clostridia; o__Oscillospirales; f__Oscillospiraceae; g__NK4A214_group; s__uncultured_rumen	0.92001
3f00c100b5cc6a8effcf907412ea4fee	d__Bacteria; p__Firmicutes; c__Clostridia; o__Oscillospirales; f__Ruminococcaceae	0.994663
3f0c8f2e650f5662eb362ca76815eb05	d__Bacteria; p__Firmicutes; c__Clostridia; o__Oscillospirales; f__Ruminococcaceae; g__uncultured; s__uncultured_rumen	0.968936
3f1b17cf32c7fdec23c27810bfe95832	d__Bacteria; p__Firmicutes; c__Clostridia; o__Oscillospirales; f__UCG-010; g__UCG-010; s__uncultured_rumen	0.996112
3f3a4c69e5c3dfda81ebdf96c67ce896	d__Bacteria; p__Firmicutes; c__Clostridia; o__Oscillospirales; f__[Eubacterium]_coprostanoligenes_group; g__[Eubacterium]_coprostanoligenes_group; s__uncultured_rumen	0.919803
3f46c09d1a6181cc5d2666b6ac651378	d__Bacteria; p__Bacteroidota; c__Bacteroidia; o__Bacteroidales; f__Prevotellaceae; g__Prevotella; s__uncultured_rumen	0.746162
3f52ead689473b64d6f54df84443855f	d__Bacteria; p__Firmicutes; c__Clostridia; o__Peptostreptococcales-Tissierellales; f__Anaerovoracaceae; g__Family_XIII_AD3011_group; s__uncultured_bacterium	0.991197
3f56c50695528f73beabb6bafc429b6d	d__Bacteria; p__Firmicutes; c__Clostridia; o__Clostridia_vadinBB60_group; f__Clostridia_vadinBB60_group; g__Clostridia_vadinBB60_group; s__uncultured_rumen	0.957975
3f731707d6edf2e0c4e644100326c148	d__Bacteria; p__Firmicutes; c__Clostridia; o__Oscillospirales; f__Oscillospiraceae; g__UCG-002; s__uncultured_bacterium	0.744149
3f823dd98cae575ba66912ea1ccd9c06	d__Bacteria; p__Firmicutes; c__Clostridia; o__Lachnospirales; f__Lachnospiraceae; g__Lachnospiraceae_UCG-002	0.88836
3f855ee37a02c012e7320f20baba16a2	d__Bacteria; p__Firmicutes; c__Clostridia; o__Clostridia_UCG-014; f__Clostridia_UCG-014; g__Clostridia_UCG-014; s__uncultured_rumen	0.835651
3f8b5fb390ea5d8c59048a77a03160fd	d__Bacteria; p__Firmicutes; c__Clostridia; o__Peptostreptococcales-Tissierellales; f__Anaerovoracaceae; g__Anaerovorax; s__uncultured_rumen	0.748145
3f9420a53b1db185cfcbb647ee4b1687	d__Bacteria; p__Bacteroidota; c__Bacteroidia; o__Bacteroidales; f__Prevotellaceae; g__Prevotellaceae_UCG-001; s__uncultured_bacterium	0.809514
3f96506c333acba661e1080067d53cbd	d__Bacteria; p__Bacteroidota; c__Bacteroidia; o__Bacteroidales; f__Rikenellaceae; g__Rikenellaceae_RC9_gut_group; s__unidentified_rumen	0.92875
3f9e67cbdbe81fabc4c8ca6aeb6ef496	d__Bacteria; p__Bacteroidota; c__Bacteroidia; o__Bacteroidales; f__Rikenellaceae; g__Rikenellaceae_RC9_gut_group; s__Bacteroidales_bacterium	0.99947
3fba96140d3ca6de727d107461767983	d__Bacteria; p__Bacteroidota; c__Bacteroidia; o__Bacteroidales; f__Rikenellaceae; g__Rikenellaceae_RC9_gut_group; s__uncultured_rumen	0.991682
3fbdb4430108a1b94b9a125a78795702	d__Bacteria; p__Bacteroidota; c__Bacteroidia; o__Bacteroidales; f__Rikenellaceae; g__Rikenellaceae_RC9_gut_group; s__Bacteroidales_bacterium	0.992761
3fc5f8219b69e00daf3499bbb8c8cc4e	d__Bacteria; p__Bacteroidota; c__Bacteroidia; o__Bacteroidales; f__Prevotellaceae; g__Prevotellaceae_UCG-003; s__uncultured_rumen	0.729409
3fc8ae521d499d66a84689938fe4340f	d__Bacteria; p__Patescibacteria; c__Saccharimonadia; o__Saccharimonadales; f__Saccharimonadaceae; g__Candidatus_Saccharimonas	1
40064787b2a2964b99442b8116521154	d__Bacteria; p__Firmicutes; c__Clostridia; o__Monoglobales; f__Monoglobaceae; g__Monoglobus; s__uncultured_rumen	0.964142
4027e325174cb78b967acba8f6475a70	d__Bacteria; p__Firmicutes; c__Clostridia; o__Lachnospirales; f__Lachnospiraceae; g__Lachnospiraceae_NK3A20_group	0.99955
403c53bda7a012268086f7e944e4a8ca	d__Bacteria; p__Bacteroidota; c__Bacteroidia; o__Bacteroidales; f__Muribaculaceae; g__Muribaculaceae; s__uncultured_rumen	1
404090ed65d2d3118bbf9a8db04645a7	d__Bacteria; p__Bacteroidota; c__Bacteroidia; o__Bacteroidales; f__Prevotellaceae; g__Prevotella; s__uncultured_rumen	0.997131
404a7731ad96a7557b3cc1ead7961bab	d__Bacteria; p__Bacteroidota; c__Bacteroidia; o__Bacteroidales; f__Prevotellaceae; g__Prevotellaceae_UCG-003; s__uncultured_rumen	0.978146
404b4ba313ebb00f1f7a7cdfe01d4764	d__Bacteria; p__Patescibacteria; c__Saccharimonadia; o__Saccharimonadales; f__Saccharimonadaceae; g__Candidatus_Saccharimonas; s__uncultured_rumen	0.995498
404eb62d219d1f30f47638c8cb04a90e	d__Bacteria; p__Bacteroidota; c__Bacteroidia; o__Bacteroidales; f__Muribaculaceae; g__Muribaculaceae; s__uncultured_bacterium	0.980646
404f863639ab259549e4620bd5a1aaa2	d__Bacteria; p__Bacteroidota; c__Bacteroidia; o__Bacteroidales; f__Rikenellaceae; g__Rikenellaceae_RC9_gut_group; s__uncultured_rumen	0.997384
4055e77660c5a715813f990867bdb695	d__Bacteria; p__Bacteroidota; c__Bacteroidia; o__Bacteroidales; f__Prevotellaceae; g__Prevotella	0.748554
4063ddc575b99018838dcd8969d36257	d__Bacteria; p__Firmicutes; c__Clostridia; o__Christensenellales; f__Christensenellaceae; g__Christensenellaceae_R-7_group	0.992819
406a0ec982204c780388bb417109bd1b	d__Bacteria; p__Bacteroidota; c__Bacteroidia; o__Bacteroidales; f__Prevotellaceae; g__Prevotella; s__uncultured_rumen	0.811003
406ea49ddadddca8aa725cb83a03434e	d__Bacteria; p__Bacteroidota; c__Bacteroidia; o__Bacteroidales; f__Prevotellaceae; g__Prevotella; s__uncultured_rumen	0.919406
407e0b970a8bdfd1f7f9c07828a37b3c	d__Bacteria; p__Bacteroidota; c__Bacteroidia; o__Bacteroidales; f__Prevotellaceae; g__Prevotella; s__uncultured_rumen	0.993886
4080cd169d5c55974245a27720c8259d	d__Bacteria; p__Firmicutes; c__Bacilli; o__Erysipelotrichales; f__Erysipelotrichaceae; g__Erysipelotrichaceae_UCG-009; s__uncultured_rumen	0.996896
40857c73df946567e63ac0095aac9383	d__Bacteria; p__Bacteroidota; c__Bacteroidia; o__Bacteroidales; f__Muribaculaceae; g__Muribaculaceae; s__uncultured_rumen	1
40af4e7f7dec37866e604e1717736eb1	d__Bacteria; p__Firmicutes; c__Clostridia; o__Clostridia_UCG-014; f__Clostridia_UCG-014; g__Clostridia_UCG-014	1
40c8afa44559fdf174a85fe298d5a223	d__Bacteria; p__Firmicutes; c__Clostridia; o__Lachnospirales; f__Lachnospiraceae; g__Lachnospiraceae_UCG-008; s__uncultured_rumen	0.705208
40ca4a94c5824ab275d52fd1216565c2	d__Bacteria; p__Bacteroidota; c__Bacteroidia; o__Bacteroidales; f__F082; g__F082; s__uncultured_rumen	0.779626
40d99557c6132b70e5438a76fd0684b4	d__Bacteria; p__Bacteroidota; c__Bacteroidia; o__Bacteroidales; f__Muribaculaceae; g__Muribaculaceae; s__uncultured_rumen	0.915889
40ebaf1667768183cfc7ebc98a6a1a23	d__Bacteria; p__Firmicutes; c__Negativicutes; o__Veillonellales-Selenomonadales; f__Selenomonadaceae; g__Veillonellaceae_UCG-001	1
40ecd8425d8222167acb78ea74370493	d__Bacteria; p__Bacteroidota; c__Bacteroidia; o__Bacteroidales; f__Prevotellaceae; g__Prevotella; s__uncultured_rumen	0.975435
40ee888e8eae5c6560371fffc0038c1d	d__Bacteria; p__Firmicutes; c__Clostridia; o__Oscillospirales; f__Oscillospiraceae; g__NK4A214_group; s__uncultured_rumen	0.888165
40fdc4c00b093861f49c26c718bff7df	d__Bacteria; p__Firmicutes; c__Clostridia; o__Clostridia_UCG-014; f__Clostridia_UCG-014; g__Clostridia_UCG-014; s__uncultured_rumen	0.994788
41032289ef641dbc69f98e7aa8eaf774	d__Bacteria; p__Bacteroidota; c__Bacteroidia; o__Bacteroidales; f__Rikenellaceae; g__Rikenellaceae_RC9_gut_group; s__uncultured_bacterium	0.964149
4114759c2a6815b3d46d98ed95aca93f	d__Bacteria; p__Bacteroidota; c__Bacteroidia; o__Bacteroidales; f__Prevotellaceae; g__Prevotella; s__uncultured_rumen	0.838553
412243181ccaf6d65c8f68d5827859b4	d__Bacteria; p__Patescibacteria; c__Saccharimonadia; o__Saccharimonadales; f__Saccharimonadaceae; g__Candidatus_Saccharimonas; s__uncultured_rumen	0.7277
4124600fa4e445fbb470af687b901895	d__Bacteria; p__Bacteroidota; c__Bacteroidia; o__Bacteroidales; f__Prevotellaceae; g__Prevotellaceae_UCG-003; s__uncultured_rumen	0.997771
41492a3d5c7a688eb54f6ede505ba66e	d__Bacteria; p__Bacteroidota; c__Bacteroidia; o__Bacteroidales; f__Rikenellaceae; g__Rikenellaceae_RC9_gut_group; s__unidentified_rumen	0.991494
414b31306ae5512971d6b2bd03e0d876	d__Bacteria; p__Bacteroidota; c__Bacteroidia; o__Bacteroidales; f__F082; g__F082; s__uncultured_rumen	0.92909
41517a6cabd22ab4115ded7b9a3cebe9	d__Bacteria; p__Firmicutes; c__Clostridia; o__Monoglobales; f__Monoglobaceae; g__Monoglobus; s__uncultured_Clostridiaceae	0.902375
415978eba1ba935f46dc18a25a80f47a	d__Bacteria; p__Firmicutes; c__Clostridia; o__Clostridia; f__Hungateiclostridiaceae; g__Saccharofermentans; s__unidentified_rumen	0.91708
415ac1ec3578f87f0528c750167ad06a	d__Bacteria; p__Bacteroidota; c__Bacteroidia; o__Bacteroidales; f__F082; g__F082; s__uncultured_rumen	0.894237
41673a43762b8977168acd6330d53993	d__Bacteria; p__Bacteroidota; c__Bacteroidia; o__Bacteroidales; f__Prevotellaceae; g__Prevotella; s__uncultured_rumen	0.991753
416ac1d4b597ebb1f8c072dc45c49e44	d__Bacteria; p__Bacteroidota; c__Bacteroidia; o__Bacteroidales; f__F082; g__F082; s__uncultured_rumen	0.987242
416ecd0f2ffdc5cfd26663efbf31aff4	d__Bacteria; p__Firmicutes; c__Clostridia; o__Oscillospirales; f__Oscillospiraceae; g__NK4A214_group; s__uncultured_rumen	0.925699
4170a6195acc316a792966d87614d980	d__Bacteria; p__Bacteroidota; c__Bacteroidia; o__Bacteroidales; f__Muribaculaceae; g__Muribaculaceae; s__uncultured_rumen	1
418e49abb10884f4776b6f86b0135c90	d__Bacteria; p__Bacteroidota; c__Bacteroidia; o__Bacteroidales; f__Muribaculaceae; g__Muribaculaceae; s__uncultured_rumen	0.999984
41a602abb695b8f47556475d30c5c881	d__Bacteria; p__Proteobacteria; c__Gammaproteobacteria; o__Aeromonadales; f__Succinivibrionaceae; g__Succinivibrio; s__uncultured_bacterium	0.999597
41aa4b4108f8a1aebdd63cb68f4f3042	d__Bacteria; p__Bacteroidota; c__Bacteroidia; o__Bacteroidales; f__Rikenellaceae; g__Rikenellaceae_RC9_gut_group; s__uncultured_bacterium	0.759201
41b7646bb138bb4a48d964b31cc20a65	d__Bacteria; p__Bacteroidota; c__Bacteroidia; o__Bacteroidales; f__F082; g__F082; s__Bacteroidales_bacterium	0.994173
41c3d09489331be0ba22b39b76d6efb3	d__Bacteria; p__Bacteroidota; c__Bacteroidia; o__Bacteroidales; f__Rikenellaceae; g__Rikenellaceae_RC9_gut_group; s__uncultured_rumen	0.993665
41c49605b7c3d720ca2c616466508c31	d__Bacteria; p__Firmicutes; c__Clostridia; o__Oscillospirales; f__Oscillospiraceae; g__NK4A214_group; s__uncultured_rumen	0.864156
41c8bc7663e68a8dcf6c7429220dee23	d__Bacteria; p__Fibrobacterota; c__Fibrobacteria; o__Fibrobacterales; f__Fibrobacteraceae; g__Fibrobacter; s__uncultured_rumen	0.921306
41c9f77d44df4fec973bc441f067dbe5	d__Bacteria; p__Firmicutes; c__Clostridia; o__Lachnospirales; f__Lachnospiraceae; g__Lachnospiraceae_ND3007_group; s__uncultured_Lachnospiraceae	0.998712
41d0e60bed1a5fd242929ea78536458f	d__Bacteria; p__Bacteroidota; c__Bacteroidia; o__Bacteroidales; f__F082; g__F082; s__uncultured_rumen	0.930416
41da5fcc76956e19d12a16f35b9d3753	d__Bacteria; p__Bacteroidota; c__Bacteroidia; o__Bacteroidales; f__Prevotellaceae; g__Prevotellaceae_UCG-003; s__unidentified_rumen	0.848472
41defbed118e95ffe5f95fca751c08e0	d__Bacteria; p__Bacteroidota; c__Bacteroidia; o__Bacteroidales; f__Rikenellaceae; g__Rikenellaceae_RC9_gut_group; s__unidentified_rumen	0.999954
420e5bf7f6c5d7b5ca96dad3fe54c7c9	d__Bacteria; p__Bacteroidota; c__Bacteroidia; o__Bacteroidales; f__Prevotellaceae; g__Prevotella; s__uncultured_rumen	0.779718
4216aaceb8bff167f9413fbfa9f4a8ec	d__Bacteria; p__Bacteroidota; c__Bacteroidia; o__Bacteroidales; f__Prevotellaceae; g__Prevotella	0.998205
422ed4dcb49bae93307343bfe25771d7	d__Bacteria; p__Bacteroidota; c__Bacteroidia; o__Bacteroidales; f__Rikenellaceae; g__Rikenellaceae_RC9_gut_group; s__uncultured_rumen	0.993351
424a376bbcb68eb9e7ece17d8ec0b598	d__Bacteria; p__Bacteroidota; c__Bacteroidia; o__Bacteroidales; f__F082; g__F082; s__uncultured_rumen	0.743212
4263d45a5dffd6b889cea288c8f5416a	d__Bacteria; p__Bacteroidota; c__Bacteroidia; o__Bacteroidales; f__F082; g__F082; s__uncultured_rumen	0.716025
4267f8411848643500008c2185faaddc	d__Bacteria; p__Firmicutes; c__Clostridia; o__Oscillospirales; f__UCG-010; g__UCG-010; s__uncultured_rumen	0.985729
426ab2357145f5338568efcc579b705c	d__Bacteria; p__Bacteroidota; c__Bacteroidia; o__Bacteroidales; f__Rikenellaceae; g__Rikenellaceae_RC9_gut_group; s__uncultured_rumen	0.981884
426ee3e4969fdd0cbb4c2acb36514fdb	d__Bacteria; p__Firmicutes; c__Clostridia; o__Lachnospirales; f__Lachnospiraceae; g__Acetitomaculum; s__uncultured_rumen	0.922603
427426f34426c8c4ffffc11e09ed26c8	d__Bacteria; p__Bacteroidota; c__Bacteroidia; o__Bacteroidales; f__Prevotellaceae; g__Prevotellaceae_UCG-003; s__uncultured_rumen	0.876759
427d7edc0a8fed0e2fa8c8b6b35814f1	d__Bacteria; p__Spirochaetota; c__Spirochaetia; o__Spirochaetales; f__Spirochaetaceae; g__Sphaerochaeta; s__uncultured_rumen	1
42802e1ab854368134dd568b982dcba1	d__Bacteria; p__Bacteroidota; c__Bacteroidia; o__Bacteroidales; f__F082; g__F082; s__uncultured_rumen	0.986459
4283ee961ad84ddce1bce7301d3d9eae	d__Bacteria; p__Bacteroidota; c__Bacteroidia; o__Bacteroidales; f__Prevotellaceae; g__Prevotella; s__uncultured_rumen	0.950912
42958dfcae4b5dcc9bac92c6507552ef	d__Bacteria; p__Bacteroidota; c__Bacteroidia; o__Bacteroidales; f__Prevotellaceae; g__Prevotella; s__uncultured_rumen	0.896361
42c55e15eaa1dfc4b5a4be79a707535a	d__Bacteria; p__Bacteroidota; c__Bacteroidia; o__Bacteroidales; f__Prevotellaceae; g__Prevotellaceae_UCG-001; s__uncultured_rumen	0.999832
42d0f01670f5b38ea7fea31361edeaac	d__Bacteria; p__Bacteroidota; c__Bacteroidia; o__Bacteroidales; f__Rikenellaceae; g__Rikenellaceae_RC9_gut_group	1
42dc293a33aa3b0e61fe094431710c7a	d__Bacteria; p__Bacteroidota; c__Bacteroidia; o__Bacteroidales; f__F082; g__F082; s__uncultured_rumen	0.896248
42eee2991ffdff2bee599e27cfdf8e67	d__Bacteria; p__Spirochaetota; c__Spirochaetia; o__Spirochaetales; f__Spirochaetaceae; g__Sphaerochaeta; s__uncultured_rumen	0.999999
42f2d3b5d5c02de9cfba7a7937287d6d	d__Bacteria; p__Bacteroidota; c__Bacteroidia; o__Bacteroidales; f__Muribaculaceae; g__Muribaculaceae; s__uncultured_rumen	1
431386736775634cf501440a9c510507	d__Bacteria; p__Bacteroidota; c__Bacteroidia; o__Bacteroidales; f__Prevotellaceae; g__Prevotella; s__uncultured_rumen	0.981835
432114eb14dff94673bd2a91770b026a	d__Bacteria; p__Bacteroidota; c__Bacteroidia; o__Bacteroidales; f__F082; g__F082; s__Bacteroidales_bacterium	0.999489
432143cea2c0ad64f9d976ee18d7776f	d__Bacteria; p__Bacteroidota; c__Bacteroidia; o__Bacteroidales; f__Prevotellaceae; g__Prevotellaceae_UCG-001; s__uncultured_bacterium	0.861537
4325ab617e43b2284604d5ffa5274db7	d__Bacteria; p__Firmicutes; c__Clostridia; o__Clostridia_vadinBB60_group; f__Clostridia_vadinBB60_group; g__Clostridia_vadinBB60_group; s__uncultured_bacterium	0.948934
433263d9eb6233dcbc8b2916da894f43	d__Bacteria; p__Bacteroidota; c__Bacteroidia; o__Bacteroidales; f__Bacteroidales_RF16_group; g__Bacteroidales_RF16_group; s__uncultured_rumen	0.930872
4332a051e8ec5dab05f5574fc2f4c7fc	d__Bacteria; p__Bacteroidota; c__Bacteroidia; o__Bacteroidales; f__F082; g__F082; s__uncultured_rumen	0.8998
433d78ea388b5ef60e8ad10abf811ebb	d__Bacteria; p__Bacteroidota; c__Bacteroidia; o__Bacteroidales; f__F082; g__F082; s__uncultured_rumen	0.997857
433ed74298f826802a6b9fe5d1c7b78d	d__Bacteria; p__Firmicutes; c__Clostridia; o__Christensenellales; f__Christensenellaceae; g__Christensenellaceae_R-7_group; s__uncultured_rumen	0.929936
433fea56d2262c76f5d8f3e066d18774	d__Bacteria; p__Bacteroidota; c__Bacteroidia; o__Bacteroidales; f__Prevotellaceae; g__Prevotella; s__uncultured_rumen	0.946111
43456110d5e7051a747eae66abdd08a5	d__Bacteria; p__Bacteroidota; c__Bacteroidia; o__Bacteroidales; f__F082; g__F082; s__uncultured_rumen	0.994899
43593f026c49032740c0bc9e6d9fdde6	d__Bacteria; p__Firmicutes; c__Clostridia; o__Lachnospirales; f__Lachnospiraceae; g__Lachnospiraceae_ND3007_group; s__uncultured_Lachnospiraceae	0.998754
435af6cd78de8c8b7122b56c9488f6b3	d__Bacteria; p__Bacteroidota; c__Bacteroidia; o__Bacteroidales; f__F082; g__F082; s__uncultured_bacterium	0.999967
435bc9e2fda8a813df9c5e4b462d94bb	d__Bacteria; p__Bacteroidota; c__Bacteroidia; o__Bacteroidales; f__F082; g__F082; s__uncultured_rumen	0.999861
435cee00a7b1973b08cff50ab26d1ea4	d__Bacteria; p__Bacteroidota; c__Bacteroidia; o__Bacteroidales; f__Rikenellaceae; g__Rikenellaceae_RC9_gut_group; s__uncultured_bacterium	0.723455
4364c74275b615cfc0e07779c7483d94	d__Bacteria; p__Bacteroidota; c__Bacteroidia; o__Bacteroidales; f__Bacteroidales_RF16_group; g__Bacteroidales_RF16_group; s__uncultured_bacterium	0.958481
4376f799ddc5078d9e9f8c2ec19a44de	d__Bacteria; p__Bacteroidota; c__Bacteroidia; o__Bacteroidales; f__Prevotellaceae; g__Prevotella; s__uncultured_rumen	0.938527
437bf2f89ca90c9d32a22e2c512b52c1	d__Bacteria; p__Firmicutes; c__Clostridia; o__Lachnospirales; f__Lachnospiraceae; g__Lachnospiraceae_NK4A136_group; s__uncultured_rumen	0.985984
4394bc15ade3d93e04716fde89d0b531	d__Bacteria; p__Bacteroidota; c__Bacteroidia; o__Bacteroidales; f__Prevotellaceae; g__Prevotellaceae_UCG-003; s__uncultured_rumen	0.976657
43a112189e2d46bb00e65654b7c62531	d__Bacteria; p__Bacteroidota; c__Bacteroidia; o__Bacteroidales; f__Prevotellaceae; g__Prevotella; s__uncultured_rumen	0.96302
43ae6a977add515d050ef0fd0cd65943	d__Bacteria; p__Bacteroidota; c__Bacteroidia; o__Bacteroidales; f__Prevotellaceae; g__Prevotella; s__uncultured_rumen	0.96218
43bff1a0a8b9a2431382ade2722ff83a	d__Bacteria; p__Bacteroidota; c__Bacteroidia; o__Bacteroidales; f__Prevotellaceae; g__Prevotella; s__uncultured_rumen	0.78738
43cde129558cc4828e862a6f17dd1797	d__Bacteria; p__Firmicutes; c__Clostridia; o__Christensenellales; f__Christensenellaceae; g__Christensenellaceae_R-7_group	0.782749
43d36ee32a7b78e27458962719f6c1a0	d__Bacteria; p__Firmicutes; c__Clostridia; o__Lachnospirales; f__Lachnospiraceae; g__Moryella; s__uncultured_rumen	0.999563
43d5eb5cba25152db41def26c2530423	d__Bacteria; p__Bacteroidota; c__Bacteroidia; o__Bacteroidales; f__Bacteroidales_UCG-001; g__Bacteroidales_UCG-001; s__uncultured_rumen	0.999999
43dcbd209d330bc6a71f1cf89656c233	d__Bacteria; p__Bacteroidota; c__Bacteroidia; o__Bacteroidales; f__Prevotellaceae; g__Prevotella; s__uncultured_rumen	0.96387
43e6187f9fb944c59ade7cb6c4556424	d__Bacteria; p__Patescibacteria; c__Saccharimonadia; o__Saccharimonadales; f__Saccharimonadaceae; g__Candidatus_Saccharimonas; s__uncultured_rumen	0.957503
43e7fe30782d5f707783d2d86f6575f3	d__Bacteria; p__Bacteroidota; c__Bacteroidia; o__Bacteroidales; f__Bacteroidales_UCG-001; g__Bacteroidales_UCG-001; s__uncultured_rumen	0.999978
43f10304f793496f819eb94e087e1d92	d__Bacteria; p__Bacteroidota; c__Bacteroidia; o__Bacteroidales; f__F082; g__F082; s__uncultured_bacterium	0.878595
43f47618d1fa2fa25922a1528adcc26c	d__Bacteria; p__Bacteroidota; c__Bacteroidia; o__Bacteroidales; f__Muribaculaceae; g__Muribaculaceae; s__uncultured_rumen	1
43fcc066c1399aa48cbc98378eaf67bc	d__Bacteria; p__Firmicutes; c__Negativicutes; o__Veillonellales-Selenomonadales; f__Selenomonadaceae; g__Anaerovibrio	1
4404389f2067d450172997662681ded8	d__Bacteria; p__Bacteroidota; c__Bacteroidia; o__Bacteroidales; f__Prevotellaceae; g__Prevotella; s__uncultured_rumen	0.995184
4419885389454820377cf3807ace1668	d__Bacteria; p__Patescibacteria; c__Gracilibacteria; o__Absconditabacteriales_(SR1); f__Absconditabacteriales_(SR1); g__Absconditabacteriales_(SR1); s__uncultured_bacterium	0.843905
4423a8295b7628e7af59e4b824bc51fb	d__Bacteria; p__Firmicutes; c__Clostridia; o__Lachnospirales; f__Lachnospiraceae	0.99998
44403c924c3f7354bf359ea410e8337f	d__Bacteria; p__Firmicutes; c__Bacilli; o__Erysipelotrichales; f__Erysipelotrichaceae; g__[Anaerorhabdus]_furcosa_group; s__uncultured_rumen	0.999999
444241ef4a7573d9f204332813c3ec0a	d__Bacteria; p__Firmicutes; c__Clostridia; o__Clostridia_UCG-014; f__Clostridia_UCG-014; g__Clostridia_UCG-014	1
444b5864f60a3a8c321b7b17b5b0d1fd	d__Bacteria; p__Bacteroidota; c__Bacteroidia; o__Bacteroidales; f__Muribaculaceae; g__Muribaculaceae; s__uncultured_rumen	0.999999
444d68ff27d2988140f8cd6a024443df	d__Bacteria; p__Bacteroidota; c__Bacteroidia; o__Bacteroidales; f__Bacteroidales_RF16_group; g__Bacteroidales_RF16_group; s__uncultured_bacterium	0.984434
4458c281fae39cab69d96f9149f7c712	d__Bacteria; p__Bacteroidota; c__Bacteroidia; o__Bacteroidales; f__F082; g__F082; s__uncultured_bacterium	0.997201
445ea7ecc9aca815bbbf55b114a3694a	d__Bacteria; p__Bacteroidota; c__Bacteroidia; o__Bacteroidales; f__Muribaculaceae; g__Muribaculaceae; s__uncultured_bacterium	0.900064
4466f00dbc406e2cfd9a29fbcfb9ca7b	d__Bacteria; p__Bacteroidota; c__Bacteroidia; o__Bacteroidales; f__F082; g__F082; s__uncultured_rumen	0.840455
447ae3c18600edcf860140e7bc21c0ea	d__Bacteria; p__Bacteroidota; c__Bacteroidia; o__Bacteroidales; f__Prevotellaceae; g__Prevotellaceae_UCG-003; s__uncultured_rumen	0.818221
448c5bb620d311e3c5d31ec5015d492c	d__Bacteria; p__Firmicutes; c__Clostridia; o__Oscillospirales; f__Ruminococcaceae; g__Ruminococcus; s__uncultured_Clostridiaceae	0.997112
4496c669eac71e10442d4cf43f231a16	d__Bacteria; p__Firmicutes; c__Clostridia; o__Lachnospirales; f__Defluviitaleaceae; g__Defluviitaleaceae_UCG-011; s__uncultured_rumen	0.936227
44a4b16508a00b5ada7b647e65834311	d__Bacteria; p__Bacteroidota; c__Bacteroidia; o__Bacteroidales; f__Prevotellaceae; g__Prevotellaceae_YAB2003_group; s__uncultured_rumen	0.910269
44b0f6c10810071a1a0224c2f68f43fc	d__Bacteria; p__Bacteroidota; c__Bacteroidia; o__Bacteroidales; f__Rikenellaceae; g__Rikenellaceae_RC9_gut_group	0.999986
44c0eb7dc3b662b1fa3ee6cd10a4d727	d__Bacteria; p__Firmicutes; c__Clostridia; o__Oscillospirales; f__UCG-010; g__UCG-010	1
44d64fe1019b94e49a0d5d99c9f3513d	d__Bacteria; p__Firmicutes; c__Clostridia; o__Lachnospirales; f__Lachnospiraceae; g__Acetitomaculum; s__uncultured_rumen	0.835076
44e551e106d40c5e44b20b94dc1157bb	d__Bacteria; p__Bacteroidota; c__Bacteroidia; o__Bacteroidales; f__Prevotellaceae; g__Prevotellaceae_UCG-004; s__uncultured_bacterium	0.827463
44f3649ced166cb1e9c0c37781d81a10	d__Bacteria; p__Bacteroidota; c__Bacteroidia; o__Bacteroidales; f__Prevotellaceae; g__Prevotella; s__bacterium_XPB4001	0.835157
44f464c207f2bd650d25169abb81fc03	d__Bacteria; p__Bacteroidota; c__Bacteroidia; o__Bacteroidales; f__Prevotellaceae; g__Prevotella; s__uncultured_rumen	0.846229
45029d0935e99fa8febd682d7aa25052	d__Bacteria; p__Bacteroidota; c__Bacteroidia; o__Bacteroidales; f__Rikenellaceae; g__Rikenellaceae_RC9_gut_group; s__uncultured_bacterium	0.769895
4503e915027dbc514191455b074aedca	d__Bacteria; p__Bacteroidota; c__Bacteroidia; o__Bacteroidales; f__Muribaculaceae; g__Muribaculaceae; s__uncultured_organism	0.999106
45076aaa8858636f26a135492cfeeb92	d__Bacteria; p__Firmicutes; c__Clostridia; o__Oscillospirales; f__[Eubacterium]_coprostanoligenes_group; g__[Eubacterium]_coprostanoligenes_group; s__uncultured_rumen	0.814524
450879daff84ba6ca1f0d77a4e8de441	d__Bacteria; p__Bacteroidota; c__Bacteroidia; o__Bacteroidales; f__Prevotellaceae; g__Prevotella; s__uncultured_rumen	0.996972
4510b54531688fc3a1ae9cfa0816eb72	d__Bacteria; p__Bacteroidota; c__Bacteroidia; o__Bacteroidales; f__Bacteroidales_UCG-001; g__Bacteroidales_UCG-001; s__uncultured_rumen	0.998856
4517cb9b07d15ac885b32ed0a56547d8	d__Bacteria; p__Fibrobacterota; c__Fibrobacteria; o__Fibrobacterales; f__Fibrobacteraceae; g__Fibrobacter; s__uncultured_rumen	0.8287
4522414b47af0a7dc6f33ebad7a8c351	d__Bacteria; p__Firmicutes; c__Clostridia; o__Oscillospirales; f__UCG-010; g__UCG-010	0.999999
4524703c71f78e5f27ba1b211abb318c	d__Bacteria; p__Firmicutes; c__Clostridia; o__Lachnospirales; f__Lachnospiraceae; g__Lachnospiraceae_UCG-008; s__uncultured_rumen	1
452c18d67de472454dbd227eb70bae9d	d__Bacteria; p__Bacteroidota; c__Bacteroidia; o__Bacteroidales; f__Prevotellaceae; g__Prevotellaceae_UCG-003; s__uncultured_rumen	0.951254
452d4dc2dec593c69ce2a122c4183a6f	d__Bacteria; p__Firmicutes; c__Clostridia; o__Oscillospirales; f__Ruminococcaceae; g__UCG-001; s__uncultured_bacterium	0.778257
453335c78c86745831b12505c38a8b77	d__Bacteria; p__Firmicutes; c__Clostridia; o__Lachnospirales; f__Lachnospiraceae; g__Lachnospiraceae_ND3007_group; s__uncultured_rumen	0.953962
4539ff2f071e7d6a11de69cdd93115ec	d__Bacteria; p__Bacteroidota; c__Bacteroidia; o__Bacteroidales; f__Prevotellaceae; g__Prevotella; s__uncultured_rumen	0.732603
4547db147c4f9fcc5ae8d9c010bbf626	d__Bacteria; p__Bacteroidota; c__Bacteroidia; o__Bacteroidales; f__F082; g__F082	1
45540f47c6f207122767cdeaacee24ec	d__Bacteria; p__Bacteroidota; c__Bacteroidia; o__Bacteroidales; f__Bacteroidales_BS11_gut_group; g__Bacteroidales_BS11_gut_group; s__uncultured_bacterium	0.980985
456b922e0c774c1a3eedde37b33ee0ee	d__Bacteria; p__Bacteroidota; c__Bacteroidia; o__Bacteroidales; f__Prevotellaceae; g__Prevotellaceae_UCG-001; s__uncultured_rumen	0.982088
45709c91eff0ecd5950a669b55f42777	d__Bacteria; p__Firmicutes; c__Clostridia; o__Lachnospirales; f__Lachnospiraceae	0.999978
458c784ac16b4bdebe6059a43da05fa2	d__Bacteria; p__Bacteroidota; c__Bacteroidia; o__Bacteroidales; f__Muribaculaceae; g__Muribaculaceae; s__uncultured_rumen	1
458d31c715ae5e674d3ad5b3a238fb1f	d__Bacteria; p__Bacteroidota; c__Bacteroidia; o__Bacteroidales; f__Rikenellaceae; g__Rikenellaceae_RC9_gut_group; s__uncultured_rumen	0.910593
459041886153da6e9a424c77f3f35c60	d__Bacteria; p__Patescibacteria; c__Gracilibacteria; o__Absconditabacteriales_(SR1); f__Absconditabacteriales_(SR1); g__Absconditabacteriales_(SR1); s__uncultured_prokaryote	0.732925
459672b3681a3c6d8416403fd54160d4	d__Bacteria; p__Bacteroidota; c__Bacteroidia; o__Bacteroidales; f__Muribaculaceae; g__Muribaculaceae; s__uncultured_rumen	1
459f0534e54f973e08557ac9d69ceb7f	d__Bacteria; p__Bacteroidota; c__Bacteroidia; o__Bacteroidales; f__Prevotellaceae; g__Prevotella; s__uncultured_rumen	0.958782
45a9e6a15d5a61cfd93eac1e6cf520e2	d__Bacteria; p__Firmicutes; c__Bacilli; o__Erysipelotrichales; f__Erysipelotrichaceae; g__Erysipelotrichaceae_UCG-009; s__uncultured_rumen	0.974813
45b1ef175e68a877929fb1acc034fad1	d__Bacteria; p__Bacteroidota; c__Bacteroidia; o__Bacteroidales; f__Bacteroidales_UCG-001; g__Bacteroidales_UCG-001; s__uncultured_rumen	0.99983
45b56ddd15e6afd1589a7dd130c17d20	d__Bacteria; p__Firmicutes; c__Clostridia; o__Lachnospirales; f__Lachnospiraceae; g__Lachnoclostridium; s__uncultured_rumen	0.995495
45c64179032b90831a95f398df12f52b	d__Bacteria; p__Firmicutes; c__Clostridia; o__Christensenellales; f__Christensenellaceae; g__Christensenellaceae_R-7_group; s__uncultured_rumen	0.803994
45c934ab2ca2259e578af2449aafec1e	d__Bacteria; p__Firmicutes; c__Clostridia; o__Oscillospirales; f__[Eubacterium]_coprostanoligenes_group; g__[Eubacterium]_coprostanoligenes_group	0.999996
45cb3d8f0967340747e7442737fa1a70	d__Bacteria; p__Firmicutes; c__Clostridia; o__Lachnospirales; f__Lachnospiraceae; g__Roseburia; s__uncultured_rumen	0.946924
45e13a90156d971ec598bba7a5661199	d__Bacteria; p__Firmicutes; c__Clostridia; o__Lachnospirales; f__Lachnospiraceae; g__Lachnospiraceae_UCG-006; s__uncultured_rumen	0.999974
45e51fde6b3831c3bf98a9f279da38c3	d__Bacteria; p__Firmicutes; c__Clostridia; o__Oscillospirales; f__UCG-010; g__UCG-010	0.998439
45e89e9f28c4e38320eab5a3f9db166f	d__Bacteria; p__Bacteroidota; c__Bacteroidia; o__Bacteroidales; f__Rikenellaceae; g__Rikenellaceae_RC9_gut_group; s__uncultured_rumen	0.988663
45f3c21672d019d97d82daae1a1a38e4	d__Bacteria; p__Bacteroidota; c__Bacteroidia; o__Bacteroidales; f__Rikenellaceae; g__Rikenellaceae_RC9_gut_group; s__uncultured_rumen	0.93113
45ff86039b072fb41825805b9ae0e76b	d__Bacteria; p__Bacteroidota; c__Bacteroidia; o__Bacteroidales; f__F082; g__F082; s__uncultured_rumen	0.994272
46081c51f0fcf916546e008c820f0606	d__Bacteria; p__Bacteroidota; c__Bacteroidia; o__Bacteroidales; f__Prevotellaceae; g__Prevotellaceae_UCG-003; s__uncultured_rumen	0.947286
4609f105cb37d57056076fc19d95e36d	d__Bacteria; p__Firmicutes; c__Clostridia; o__Oscillospirales; f__[Eubacterium]_coprostanoligenes_group; g__[Eubacterium]_coprostanoligenes_group; s__uncultured_rumen	0.901635
460aa444201dbd51c976fccadde7629c	d__Bacteria; p__Firmicutes; c__Clostridia; o__Oscillospirales; f__Ruminococcaceae; g__uncultured; s__uncultured_rumen	0.988503
460e84d3bdee2a341de3945a6dc8c1bc	d__Bacteria; p__Firmicutes; c__Clostridia; o__Oscillospirales; f__[Eubacterium]_coprostanoligenes_group; g__[Eubacterium]_coprostanoligenes_group; s__uncultured_rumen	0.992432
4615f3b99278aaa5b29299990c3c3bf9	d__Bacteria; p__Firmicutes; c__Clostridia; o__Monoglobales; f__Monoglobaceae; g__Monoglobus; s__uncultured_rumen	0.976811
461b81e4f31045be7c4b87e4998a6581	d__Bacteria; p__Bacteroidota; c__Bacteroidia; o__Bacteroidales; f__F082; g__F082	1
461c7894878f01e71d95a86849fdde2d	d__Bacteria; p__Bacteroidota; c__Bacteroidia; o__Bacteroidales; f__Prevotellaceae; g__Prevotellaceae_UCG-003; s__uncultured_rumen	0.84416
4622d3ff74afaae1580ff4e5ad0d5c46	d__Bacteria; p__Firmicutes; c__Clostridia; o__Oscillospirales; f__Oscillospiraceae; g__NK4A214_group	0.818823
46231354ea1ab8cdb080591c8412344a	d__Bacteria; p__Bacteroidota; c__Bacteroidia; o__Bacteroidales; f__Muribaculaceae; g__Muribaculaceae; s__uncultured_rumen	0.999857
4629e90af13a228685ca6a60cb467bff	d__Bacteria; p__Bacteroidota; c__Bacteroidia; o__Bacteroidales; f__Prevotellaceae; g__Prevotella; s__uncultured_rumen	0.748513
463c5f08b57d4022d44e9e51aa237966	d__Bacteria; p__Firmicutes; c__Clostridia; o__Oscillospirales; f__Ruminococcaceae; g__Ruminococcus	0.99544
463d08c43d56b2f33363caf97dafb713	d__Bacteria; p__Firmicutes; c__Clostridia; o__Oscillospirales; f__Ruminococcaceae; g__uncultured; s__uncultured_rumen	0.942126
463db9b5776fcd19e6dd8596fabf70f1	d__Bacteria; p__Bacteroidota; c__Bacteroidia; o__Bacteroidales; f__Prevotellaceae; g__Prevotella; s__uncultured_rumen	0.844358
4649ebf6df5501f318ece65c8a930f85	d__Bacteria; p__Firmicutes; c__Clostridia; o__Oscillospirales; f__UCG-010; g__UCG-010; s__uncultured_rumen	0.938437
464c4ea8af3786e30f5e635f6f533ea2	d__Bacteria; p__Bacteroidota; c__Bacteroidia; o__Bacteroidales; f__p-251-o5; g__p-251-o5; s__uncultured_bacterium	0.998934
464dfb8763c4fd772b9a4e0c714f8842	d__Bacteria; p__Bacteroidota; c__Bacteroidia; o__Bacteroidales; f__F082; g__F082; s__uncultured_bacterium	0.96592
465c48efef79ef1b14a5fc821b4ba362	d__Bacteria; p__Bacteroidota; c__Bacteroidia; o__Bacteroidales; f__Prevotellaceae; g__Prevotella; s__uncultured_rumen	0.98259
466007e46898d7f455c7660778ab3adb	d__Bacteria; p__Firmicutes; c__Clostridia; o__Peptostreptococcales-Tissierellales; f__Anaerovoracaceae; g__[Eubacterium]_nodatum_group	0.999044
46636e810bdad61332fef0f7ef87c3e6	d__Bacteria; p__Firmicutes; c__Clostridia; o__Oscillospirales; f__Oscillospiraceae; g__NK4A214_group	0.999434
4663e7eda5fe5576433c3791bdf363a8	d__Bacteria; p__Firmicutes; c__Clostridia; o__Oscillospirales; f__UCG-010; g__UCG-010; s__uncultured_rumen	0.932947
4664fd374e2c8de044764759da8cf74e	d__Bacteria; p__Bacteroidota; c__Bacteroidia; o__Bacteroidales; f__Rikenellaceae; g__Rikenellaceae_RC9_gut_group; s__uncultured_rumen	0.969128
466d678e32b7b07faabaedc26e97705c	d__Bacteria; p__Bacteroidota; c__Bacteroidia; o__Bacteroidales; f__F082; g__F082; s__Bacteroidales_bacterium	0.98901
466ff6dcb9ab688b405800dd199c8aaf	d__Bacteria; p__Firmicutes; c__Clostridia; o__Peptostreptococcales-Tissierellales; f__Anaerovoracaceae; g__Family_XIII_AD3011_group; s__uncultured_rumen	0.997029
4673e7b07befe7a391dc5fe27fadbb1b	d__Bacteria; p__Bacteroidota; c__Bacteroidia; o__Bacteroidales; f__Prevotellaceae; g__Prevotellaceae_NK3B31_group; s__uncultured_rumen	0.999995
4688e6f529a5c6bbc926c0127ce76229	d__Bacteria; p__Bacteroidota; c__Bacteroidia; o__Bacteroidales; f__Prevotellaceae; g__Prevotella; s__uncultured_rumen	0.975182
469d99c9e9204148a107869b87c53810	d__Bacteria; p__Firmicutes; c__Clostridia; o__Oscillospirales; f__Ruminococcaceae; g__Ruminococcaceae; s__uncultured_rumen	0.907357
469ef9e6ccd225d584368378906a55fe	d__Bacteria; p__Bacteroidota; c__Bacteroidia; o__Bacteroidales; f__Prevotellaceae; g__Prevotella	0.999997
46a1b81b342e553612cf7722fae89fcb	d__Bacteria; p__Bacteroidota; c__Bacteroidia; o__Bacteroidales; f__Prevotellaceae; g__Prevotella; s__uncultured_rumen	0.982142
46c3c6d43141d0463c35f089b0058a31	d__Bacteria; p__Bacteroidota; c__Bacteroidia; o__Bacteroidales; f__Rikenellaceae; g__Rikenellaceae_RC9_gut_group; s__Bacteroidales_bacterium	0.997044
46cb984af647c3d0aadd1cd0807709b9	d__Bacteria; p__Firmicutes; c__Clostridia; o__Oscillospirales; f__Ruminococcaceae; g__uncultured; s__uncultured_rumen	1
46d700d29630fff9f212d647eeeff644	d__Bacteria; p__Bacteroidota; c__Bacteroidia; o__Bacteroidales; f__Muribaculaceae; g__Muribaculaceae; s__uncultured_bacterium	0.824241
46e1b3a50bf67ef218c719c16ed42de8	d__Bacteria; p__Bacteroidota; c__Bacteroidia; o__Bacteroidales; f__Prevotellaceae; g__Prevotella; s__uncultured_rumen	0.966211
46e3675920c939a824b61346b61bd4fc	d__Bacteria; p__Bacteroidota; c__Bacteroidia; o__Bacteroidales; f__F082; g__F082; s__uncultured_rumen	0.854368
46e5f4b89be3d5995ab87d51a983bc3a	d__Bacteria; p__Actinobacteriota; c__Coriobacteriia; o__Coriobacteriales; f__Eggerthellaceae	0.81711
46e5fd5aa222b23a98fcf0e10f17865d	d__Bacteria; p__Patescibacteria; c__Saccharimonadia; o__Saccharimonadales; f__Saccharimonadaceae; g__Candidatus_Saccharimonas; s__uncultured_rumen	0.880531
46ea54aeac8bed1a27412b678a59de72	d__Bacteria; p__Firmicutes; c__Clostridia; o__Oscillospirales; f__UCG-010; g__UCG-010; s__uncultured_rumen	0.960001
46ec4fab2effd80ef22bc159d4075646	d__Bacteria; p__Bacteroidota; c__Bacteroidia; o__Bacteroidales; f__Rikenellaceae; g__Rikenellaceae_RC9_gut_group; s__rumen_bacterium	0.809225
470fb08b02e094c913263fa07c1358e0	d__Bacteria; p__Bacteroidota; c__Bacteroidia; o__Bacteroidales; f__F082; g__F082; s__uncultured_bacterium	0.899875
4719f9df5c6cceea6baa0b869d8bd4bd	d__Bacteria; p__Firmicutes; c__Negativicutes; o__Veillonellales-Selenomonadales; f__Selenomonadaceae; g__Schwartzia; s__uncultured_rumen	0.87573
4724b6bc3cbf6548b720d6fdc9bc76c3	d__Bacteria; p__Bacteroidota; c__Bacteroidia; o__Bacteroidales; f__Prevotellaceae; g__Prevotella; s__Prevotella_copri	0.81725
472cc58a76eb0c9aabbbc08d77c28dfa	d__Bacteria; p__Bacteroidota; c__Bacteroidia; o__Bacteroidales; f__Prevotellaceae; g__Prevotella; s__uncultured_rumen	0.971102
473f661dd77819acacd93c90e6e8cf81	d__Bacteria; p__Bacteroidota; c__Bacteroidia; o__Bacteroidales; f__Bacteroidales_UCG-001; g__Bacteroidales_UCG-001; s__uncultured_rumen	0.999999
4744c13852d3d497a1628066cb22eecc	d__Bacteria; p__Bacteroidota; c__Bacteroidia; o__Bacteroidales; f__Prevotellaceae; g__Prevotella; s__uncultured_rumen	0.73068
47524414c9d113346fe3a418065f5f55	d__Bacteria; p__Bacteroidota; c__Bacteroidia; o__Bacteroidales; f__PeH15; g__PeH15; s__uncultured_rumen	1
4753a8ceac2c72133cf2b27f2cfc48d7	d__Bacteria; p__Bacteroidota; c__Bacteroidia; o__Bacteroidales; f__Bacteroidales_UCG-001; g__Bacteroidales_UCG-001; s__uncultured_rumen	1
4758621f4885227aa5c2c973ea023a1a	d__Bacteria; p__Bacteroidota; c__Bacteroidia; o__Bacteroidales; f__Rikenellaceae; g__Rikenellaceae_RC9_gut_group	0.999998
475923df6ab6569187d8465411e27a32	d__Bacteria; p__Bacteroidota; c__Bacteroidia; o__Bacteroidales; f__Muribaculaceae; g__Muribaculaceae; s__uncultured_rumen	1
475c625c7db4b17a658067eb72454093	d__Bacteria; p__Firmicutes; c__Clostridia; o__Lachnospirales; f__Lachnospiraceae; g__Blautia	0.796221
4763cdc8f9fc673d1f702d04f50277fe	d__Bacteria; p__Bacteroidota; c__Bacteroidia; o__Bacteroidales; f__Rikenellaceae; g__Rikenellaceae_RC9_gut_group; s__Eubacterium_sp.	1
47649679c53f654074c110a24b5bf252	d__Bacteria; p__Firmicutes; c__Clostridia; o__Lachnospirales; f__Lachnospiraceae; g__Lachnospiraceae_UCG-008; s__uncultured_rumen	1
47650b7e7e39bb11d1b6a6c94b9f1973	d__Bacteria; p__Bacteroidota; c__Bacteroidia; o__Bacteroidales; f__Prevotellaceae; g__Prevotella; s__uncultured_rumen	0.965769
476598c1f12417960e2fca00dbfe6ea5	d__Bacteria; p__Bacteroidota; c__Bacteroidia; o__Bacteroidales; f__Bacteroidales_BS11_gut_group; g__Bacteroidales_BS11_gut_group; s__uncultured_rumen	0.993457
47b25aeae9ae7fec752703c5a132d870	d__Bacteria; p__Bacteroidota; c__Bacteroidia; o__Bacteroidales; f__F082; g__F082; s__uncultured_rumen	0.990228
47bab4068d6cbede7ad01503c7de65d5	d__Bacteria; p__Bacteroidota; c__Bacteroidia; o__Bacteroidales; f__F082; g__F082; s__uncultured_rumen	0.998674
47f47136875a89fa79b4d446bbebaa44	d__Bacteria; p__Firmicutes; c__Clostridia; o__Lachnospirales; f__Lachnospiraceae; g__Howardella; s__uncultured_rumen	0.997454
480d8f1d5d020ece69c7fa26a37c3c40	d__Bacteria; p__Firmicutes; c__Clostridia; o__Lachnospirales; f__Lachnospiraceae; g__Lachnospiraceae_UCG-008; s__uncultured_rumen	0.991061
48159863f97e5e39869d44a9f5165c53	d__Bacteria; p__Bacteroidota; c__Bacteroidia; o__Bacteroidales; f__Prevotellaceae; g__Prevotella; s__unidentified_rumen	0.775445
481b680c078e38c49024cc2b577d216d	d__Bacteria; p__Firmicutes; c__Clostridia; o__Clostridia; f__Hungateiclostridiaceae; g__Ruminiclostridium; s__uncultured_bacterium	0.723308
481c5eaebbe734db700cd0e110788dfe	d__Bacteria; p__Bacteroidota; c__Bacteroidia; o__Bacteroidales; f__F082; g__F082; s__Bacteroidales_bacterium	0.953444
481fa4e3587e94a289264d4274284187	d__Bacteria; p__Bacteroidota; c__Bacteroidia; o__Bacteroidales; f__Prevotellaceae; g__Prevotella; s__uncultured_rumen	0.977995
481fe62d9f2b5e0347fd3af7f3a81125	d__Bacteria; p__Spirochaetota; c__Spirochaetia; o__Spirochaetales; f__Spirochaetaceae; g__Sphaerochaeta; s__uncultured_Spirochaeta	0.945886
48230db5e4a38c5f0673c37335921f45	d__Bacteria; p__Bacteroidota; c__Bacteroidia; o__Bacteroidales; f__Rikenellaceae; g__Rikenellaceae_RC9_gut_group; s__uncultured_rumen	0.976193
4828d66a2985d72b7e8f48dce20fa84e	d__Bacteria; p__Bacteroidota; c__Bacteroidia; o__Bacteroidales; f__Rikenellaceae; g__Rikenellaceae_RC9_gut_group; s__uncultured_rumen	0.75985
483fada9590ba043335db075d5d3acdb	d__Bacteria; p__Bacteroidota; c__Bacteroidia; o__Bacteroidales; f__Muribaculaceae; g__Muribaculaceae; s__uncultured_rumen	0.948762
4848ea762ff5751621a2e4e93a7bb9ec	d__Bacteria; p__Bacteroidota; c__Bacteroidia; o__Bacteroidales; f__Prevotellaceae; g__Prevotella; s__unidentified_rumen	0.721782
4863d27cfe3de94caab7cbd4e86766fa	d__Bacteria; p__Firmicutes; c__Clostridia; o__Oscillospirales; f__Oscillospiraceae; g__Papillibacter; s__uncultured_bacterium	0.821667
486759aa1c27c2a597c3b5aeacd7afcf	d__Bacteria; p__Bacteroidota; c__Bacteroidia; o__Bacteroidales; f__F082; g__F082; s__uncultured_rumen	0.986755
486d7766034167ac0bda2b119edd2413	d__Bacteria; p__Spirochaetota; c__Spirochaetia; o__Spirochaetales; f__Spirochaetaceae; g__Sphaerochaeta; s__uncultured_rumen	1
486e0cc4089c58174a1744f25831e193	d__Bacteria; p__Bacteroidota; c__Bacteroidia; o__Bacteroidales; f__Prevotellaceae; g__Prevotella	0.999997
48a317cba320b8684e7a034ea8a453da	d__Bacteria; p__Bacteroidota; c__Bacteroidia; o__Bacteroidales; f__Rikenellaceae; g__Rikenellaceae_RC9_gut_group; s__uncultured_rumen	0.977514
48ad8067d83c35f01a0a011d8f17cba6	d__Bacteria; p__Firmicutes; c__Clostridia; o__Lachnospirales; f__Lachnospiraceae	0.999998
48c3c5c75f30464c996403ae4decaf69	d__Bacteria; p__Firmicutes; c__Clostridia; o__Christensenellales; f__Christensenellaceae; g__Christensenellaceae_R-7_group	0.995877
48c957debb5ef387262066252b9df779	d__Bacteria; p__Bacteroidota; c__Bacteroidia; o__Bacteroidales; f__Prevotellaceae; g__Prevotellaceae_UCG-001; s__uncultured_rumen	0.999974
48cfcda647995d0c3a54d63679a8afed	d__Bacteria; p__Bacteroidota; c__Bacteroidia; o__Bacteroidales; f__Prevotellaceae; g__Prevotella; s__uncultured_rumen	0.984891
48d5c97621a8606f8d4bd594a3ca19be	d__Bacteria; p__Patescibacteria; c__Saccharimonadia; o__Saccharimonadales; f__Saccharimonadaceae; g__Candidatus_Saccharimonas; s__uncultured_rumen	0.996933
48d6db1776129f1a157e059a6ad5412d	d__Bacteria; p__Firmicutes; c__Clostridia; o__Christensenellales; f__Christensenellaceae; g__Christensenellaceae_R-7_group; s__uncultured_rumen	0.894087
48df97173d0ab9692451fa68d086d38f	d__Bacteria; p__Bacteroidota; c__Bacteroidia; o__Bacteroidales; f__F082; g__F082; s__uncultured_rumen	0.806501
490402aa49920ba961b59038bfd6ea7a	d__Bacteria; p__Bacteroidota; c__Bacteroidia; o__Bacteroidales; f__Rikenellaceae; g__Rikenellaceae_RC9_gut_group; s__unidentified_rumen	0.971391
490cfe9cb25ba8da845ecbd79524ecad	d__Bacteria; p__Bacteroidota; c__Bacteroidia; o__Bacteroidales; f__Prevotellaceae; g__Prevotella; s__uncultured_rumen	0.743747
491219940149da9c7459a97ca015677b	d__Bacteria; p__Firmicutes; c__Clostridia; o__Oscillospirales; f__Ruminococcaceae; g__Ruminococcus; s__uncultured_Clostridiaceae	0.785204
4920c198d8008066a297c8cc623166b0	d__Bacteria; p__Firmicutes; c__Clostridia; o__Lachnospirales; f__Lachnospiraceae; g__Howardella; s__uncultured_rumen	0.9995
4923853a3018fab330813836a641f685	d__Bacteria; p__Bacteroidota; c__Bacteroidia; o__Bacteroidales; f__F082; g__F082; s__uncultured_rumen	0.978731
4925dbdbda95970466222d58d7101763	d__Bacteria; p__Firmicutes; c__Clostridia; o__Christensenellales; f__Christensenellaceae; g__Christensenellaceae_R-7_group	0.890668
492c2e2358ce9188e625c4a6594f3924	d__Bacteria; p__Firmicutes; c__Clostridia; o__Oscillospirales; f__Ruminococcaceae; g__Ruminococcus; s__uncultured_bacterium	0.727462
4931c8713465cc0999ddcfe1604caa87	d__Bacteria; p__Firmicutes; c__Clostridia; o__Oscillospirales; f__Ruminococcaceae; g__CAG-352; s__uncultured_rumen	0.791214
494156bd187af003343ab05fa7618ba4	d__Bacteria; p__Bacteroidota; c__Bacteroidia; o__Bacteroidales; f__F082; g__F082; s__uncultured_rumen	0.853945
494ad3a47e97ec8a463f524020d840d0	d__Bacteria; p__Firmicutes; c__Clostridia; o__Clostridia; f__Hungateiclostridiaceae; g__Saccharofermentans; s__uncultured_bacterium	0.880134
49565df5bccea81eecf4860a1a5aa893	d__Bacteria; p__Spirochaetota; c__Spirochaetia; o__Spirochaetales; f__Spirochaetaceae; g__Sphaerochaeta; s__uncultured_Spirochaeta	0.998816
495ada4a1e25e6545fa836e936e5d964	d__Bacteria; p__Firmicutes; c__Clostridia; o__Oscillospirales; f__Oscillospiraceae; g__NK4A214_group	0.94985
495e11aa6e984920f6bf50083f47eedd	d__Bacteria; p__Bacteroidota; c__Bacteroidia; o__Bacteroidales; f__Rikenellaceae; g__Rikenellaceae_RC9_gut_group	1
49633b031f13c039a0093fda15e404dc	d__Bacteria; p__Bacteroidota; c__Bacteroidia; o__Bacteroidales; f__Prevotellaceae; g__Prevotellaceae_UCG-003; s__uncultured_rumen	0.99991
4967873fafa2d068c6ef5c36b24bba43	d__Bacteria; p__Firmicutes; c__Clostridia; o__Lachnospirales; f__Lachnospiraceae; g__[Ruminococcus]_gauvreauii_group; s__uncultured_rumen	0.999991
496dedc0bd117bdaba9c00e8ffe3f257	d__Bacteria; p__Bacteroidota; c__Bacteroidia; o__Bacteroidales; f__Bacteroidales_BS11_gut_group; g__Bacteroidales_BS11_gut_group	1
49831929bc5dff4b45b490928d2b6105	d__Bacteria; p__Bacteroidota; c__Bacteroidia; o__Bacteroidales; f__Prevotellaceae; g__Prevotella; s__uncultured_rumen	0.998847
4989c064c7721141bf4d00bdb0667105	d__Bacteria; p__Firmicutes; c__Clostridia; o__Lachnospirales; f__Lachnospiraceae; g__Lachnospiraceae_UCG-006; s__uncultured_rumen	1
498a988ad01f1daf0cffa1d1c904a918	d__Bacteria; p__Bacteroidota; c__Bacteroidia; o__Bacteroidales; f__Rikenellaceae; g__Rikenellaceae_RC9_gut_group; s__unidentified_rumen	0.998947
49a0498788cf48e283a08e48804eef26	d__Bacteria; p__Bacteroidota; c__Bacteroidia; o__Bacteroidales; f__Prevotellaceae; g__Prevotella; s__uncultured_rumen	0.971427
49a44ad8a11bb670e3a9e1f033043c7b	d__Bacteria; p__Bacteroidota; c__Bacteroidia; o__Bacteroidales; f__Prevotellaceae; g__Prevotella; s__uncultured_rumen	0.858181
49b4c55e0fb10820e32ecc82976ac7b3	d__Bacteria; p__Firmicutes; c__Clostridia; o__Oscillospirales; f__Oscillospiraceae; g__UCG-002; s__uncultured_bacterium	0.728618
49be167bbc3b3c47e2f2d707b6ceaeea	d__Bacteria; p__Firmicutes; c__Clostridia; o__Clostridia_vadinBB60_group; f__Clostridia_vadinBB60_group; g__Clostridia_vadinBB60_group; s__uncultured_rumen	0.739511
49c0bda0138029570a745a4985277369	d__Bacteria; p__Firmicutes; c__Clostridia; o__Lachnospirales; f__Lachnospiraceae	0.999994
49c9a7720788da4378a2f3883a726a76	d__Bacteria; p__Bacteroidota; c__Bacteroidia; o__Bacteroidales; f__Prevotellaceae; g__Prevotella; s__uncultured_bacterium	0.829851
49df3d8693abeadc40c75e0734d415c8	d__Bacteria; p__Bacteroidota; c__Bacteroidia; o__Bacteroidales; f__Rikenellaceae; g__Rikenellaceae_RC9_gut_group; s__uncultured_bacterium	0.701135
49eb8fd50f6cd7dd0e5dc2013d13c81f	d__Bacteria; p__Bacteroidota; c__Bacteroidia; o__Bacteroidales; f__Muribaculaceae; g__Muribaculaceae; s__uncultured_rumen	1
49f9cf35ff00a17b65cfacabfa4c9588	d__Bacteria; p__Firmicutes; c__Clostridia; o__Christensenellales; f__Christensenellaceae; g__Christensenellaceae_R-7_group; s__uncultured_rumen	0.908967
49fe661a9d51dd332f2ceeecf694121b	d__Bacteria; p__Firmicutes; c__Clostridia; o__Clostridia_UCG-014; f__Clostridia_UCG-014; g__Clostridia_UCG-014; s__uncultured_rumen	0.859333
4a07413e3968e22271de2a4da27f02df	d__Bacteria; p__Bacteroidota; c__Bacteroidia; o__Bacteroidales; f__Prevotellaceae; g__Prevotella; s__uncultured_rumen	0.987427
4a0f030ce2758c6ea9e6bac40f98bd80	d__Bacteria; p__Bacteroidota; c__Bacteroidia; o__Bacteroidales; f__F082; g__F082; s__uncultured_rumen	0.99974
4a10c455fd7a643c7ec094a59bcb87f9	d__Bacteria; p__Bacteroidota; c__Bacteroidia; o__Bacteroidales; f__Prevotellaceae; g__Prevotellaceae_UCG-003; s__uncultured_rumen	0.969282
4a1dbf0ceb5e87eae5b934ae24cfd889	d__Bacteria; p__Firmicutes; c__Clostridia; o__Oscillospirales; f__[Eubacterium]_coprostanoligenes_group; g__[Eubacterium]_coprostanoligenes_group; s__uncultured_bacterium	0.992081
4a20ec292a43342d0d98667e36d03769	d__Bacteria; p__Bacteroidota; c__Bacteroidia; o__Bacteroidales; f__Bacteroidales_BS11_gut_group; g__Bacteroidales_BS11_gut_group; s__uncultured_rumen	0.945103
4a278b9c464b15dd1a8c846f6a37e53c	d__Bacteria; p__Bacteroidota; c__Bacteroidia; o__Bacteroidales; f__F082; g__F082; s__uncultured_rumen	0.998313
4a3b649004ab7bd346fbcafa32185918	d__Bacteria; p__Bacteroidota; c__Bacteroidia; o__Bacteroidales; f__Muribaculaceae; g__Muribaculaceae; s__uncultured_rumen	0.99998
4a437d9436726300ed28d1268391d727	d__Bacteria; p__Bacteroidota; c__Bacteroidia; o__Bacteroidales; f__F082; g__F082; s__uncultured_rumen	0.922035
4a5d03f54c7b2ea786ce67fa570aa715	d__Bacteria; p__Bacteroidota; c__Bacteroidia; o__Bacteroidales; f__Prevotellaceae; g__Prevotella; s__uncultured_rumen	0.816011
4a6032040f6064dfac94cd8c7f1d350d	d__Bacteria; p__Bacteroidota; c__Bacteroidia; o__Bacteroidales; f__Muribaculaceae; g__Muribaculaceae; s__uncultured_rumen	1
4a604d5890c1630a24c04751963fd547	d__Bacteria; p__Firmicutes	0.728406
4a614d9b788671cc141057db7c37ac3d	d__Bacteria; p__Bacteroidota; c__Bacteroidia; o__Bacteroidales; f__F082; g__F082; s__uncultured_rumen	0.855465
4a6163840d6e2bc17e78a75a2cd47d6d	d__Bacteria; p__Bacteroidota; c__Bacteroidia; o__Bacteroidales; f__F082; g__F082; s__uncultured_rumen	0.922761
4a77fc35fc7a312e4809ff98cb6db742	d__Bacteria; p__Bacteroidota; c__Bacteroidia; o__Bacteroidales; f__Rikenellaceae; g__Rikenellaceae_RC9_gut_group	1
4a7bc834c1f8981c015157d936a347e1	d__Bacteria; p__Firmicutes; c__Clostridia; o__Clostridia_UCG-014; f__Clostridia_UCG-014; g__Clostridia_UCG-014; s__uncultured_rumen	0.899737
4a8c80b02a9fe5b3c7229a8634c6c556	d__Bacteria; p__Bacteroidota; c__Bacteroidia; o__Bacteroidales; f__Rikenellaceae; g__Rikenellaceae_RC9_gut_group; s__uncultured_bacterium	0.731444
4a914ee4b00c156435c37b92e60d504a	d__Bacteria; p__Bacteroidota; c__Bacteroidia; o__Bacteroidales; f__Prevotellaceae; g__Prevotella; s__uncultured_rumen	0.769984
4a954bed2deeb97af033f589eed39480	d__Bacteria; p__Bacteroidota; c__Bacteroidia; o__Bacteroidales; f__Prevotellaceae; g__Prevotella; s__uncultured_rumen	0.87678
4aa138f8f28707b8ae802dd58556b709	d__Bacteria; p__Firmicutes; c__Clostridia; o__Oscillospirales; f__UCG-010; g__UCG-010; s__uncultured_bacterium	0.976356
4aac5a15bbd75306f1ea25f0c8f89aa8	d__Bacteria; p__Bacteroidota; c__Bacteroidia; o__Bacteroidales; f__Prevotellaceae; g__Prevotellaceae_NK3B31_group	0.985206
4ab9415a152bf9312a73d3913f16fd12	d__Bacteria; p__Bacteroidota; c__Bacteroidia; o__Bacteroidales; f__Prevotellaceae; g__Prevotella; s__uncultured_rumen	0.857352
4ac2d0db09749acf862c6a6a99a771af	d__Bacteria; p__Bacteroidota; c__Bacteroidia; o__Bacteroidales; f__Rikenellaceae; g__Rikenellaceae_RC9_gut_group; s__uncultured_rumen	0.976022
4ac32a8b169a25aa8dc8af91a564e646	d__Bacteria; p__Firmicutes; c__Clostridia; o__Christensenellales; f__Christensenellaceae; g__Christensenellaceae_R-7_group	0.999361
4ad24d7ebdaccd37421d8124d1ab6c7e	d__Bacteria; p__Bacteroidota; c__Bacteroidia; o__Bacteroidales; f__Bacteroidales_UCG-001; g__Bacteroidales_UCG-001; s__uncultured_rumen	1
4ada8b1d7ce6723451066814fb357d40	d__Bacteria; p__Bacteroidota; c__Bacteroidia; o__Bacteroidales; f__F082; g__F082	0.999968
4af6b0a7348592c3a06cb65177effd86	d__Bacteria; p__Bacteroidota; c__Bacteroidia; o__Bacteroidales; f__Rikenellaceae; g__Rikenellaceae_RC9_gut_group; s__uncultured_rumen	0.813928
4b24afceda9cebeff7b0dcdfe9cae6e4	d__Bacteria; p__Firmicutes; c__Clostridia; o__Oscillospirales; f__UCG-010; g__UCG-010; s__uncultured_bacterium	0.914801
4b3537aaff612c5eb9518bc1821df27b	d__Bacteria; p__Synergistota; c__Synergistia; o__Synergistales; f__Synergistaceae; g__Fretibacterium; s__uncultured_bacterium	0.990066
4b3a49b0dd45f4a4afa8d6668ec63252	d__Bacteria; p__Firmicutes; c__Clostridia; o__Christensenellales; f__Christensenellaceae; g__Christensenellaceae_R-7_group; s__uncultured_rumen	0.78951
4b55b1167454259f4ca20870f993d042	d__Bacteria; p__Bacteroidota; c__Bacteroidia; o__Bacteroidales; f__Prevotellaceae; g__Prevotellaceae_UCG-001; s__uncultured_bacterium	0.785274
4b78d9f1992f051e68972bb78729bda7	d__Bacteria; p__Bacteroidota; c__Bacteroidia; o__Bacteroidales; f__Prevotellaceae; g__Prevotellaceae_UCG-001; s__uncultured_rumen	0.976798
4b87b93e56ff2e2a7792467e34763218	d__Bacteria; p__Bacteroidota; c__Bacteroidia; o__Bacteroidales; f__Rikenellaceae; g__Rikenellaceae_RC9_gut_group; s__unidentified_rumen	0.990933
4b90a8d464603ecb0fa1195da1010d40	d__Bacteria; p__Bacteroidota; c__Bacteroidia; o__Bacteroidales; f__Prevotellaceae; g__Prevotellaceae_Ga6A1_group; s__uncultured_rumen	0.997708
4ba0e912e5a798e9c41ec1badf2594a4	d__Bacteria; p__Firmicutes; c__Clostridia; o__Lachnospirales; f__Lachnospiraceae; g__Lachnospiraceae_NK3A20_group; s__uncultured_rumen	0.822124
4bc3267c12b9198c1ecd503e7d93c038	d__Bacteria; p__Bacteroidota; c__Bacteroidia; o__Bacteroidales; f__Rikenellaceae; g__Rikenellaceae_RC9_gut_group	0.999999
4bcef6d302f0c2a8783629f5eac61bcc	d__Bacteria; p__Firmicutes; c__Clostridia; o__Oscillospirales; f__UCG-010; g__UCG-010; s__uncultured_rumen	0.766144
4be269061b986ff5b3c74932fb80277d	d__Bacteria; p__Firmicutes; c__Clostridia; o__Lachnospirales; f__Lachnospiraceae; g__Lachnospiraceae_XPB1014_group	0.999521
4be69eeb278e4a6001fd3274b81f6832	d__Bacteria; p__Bacteroidota; c__Bacteroidia; o__Bacteroidales; f__Prevotellaceae; g__Prevotella; s__uncultured_rumen	0.849737
4be8cadcf97dc254f5cbe4f836f31bdd	d__Bacteria; p__Bacteroidota; c__Bacteroidia; o__Bacteroidales; f__Prevotellaceae; g__Prevotella; s__uncultured_rumen	0.967968
4bfc16e382adafd0c49d69ec462e86a5	d__Bacteria; p__Firmicutes; c__Clostridia; o__Oscillospirales; f__Ruminococcaceae; g__uncultured; s__uncultured_rumen	0.959725
4c31d5beff0b31a669a2895b72fe7881	d__Bacteria; p__Bacteroidota; c__Bacteroidia; o__Bacteroidales; f__Muribaculaceae; g__Muribaculaceae; s__uncultured_bacterium	0.993499
4c3ae7decbe0092f96f28ccc9c516e6b	d__Bacteria; p__Bacteroidota; c__Bacteroidia; o__Bacteroidales; f__Prevotellaceae; g__Prevotella	1
4c4290b692afdb26fccb896efabb640f	d__Bacteria; p__Bacteroidota; c__Bacteroidia; o__Bacteroidales; f__Prevotellaceae	0.999976
4c43cd1872ea1dd56d0209ca98d24f88	d__Bacteria; p__Bacteroidota; c__Bacteroidia; o__Bacteroidales; f__F082; g__F082; s__uncultured_bacterium	0.842224
4c4cc74b772281b838d5bdceec3492c3	d__Bacteria; p__Patescibacteria; c__Saccharimonadia; o__Saccharimonadales; f__Saccharimonadaceae; g__Candidatus_Saccharimonas; s__uncultured_rumen	0.972592
4c5039e3185ddf575d86ddfe88aff10e	d__Bacteria; p__Firmicutes; c__Clostridia; o__Christensenellales; f__Christensenellaceae; g__Christensenellaceae_R-7_group	0.909601
4c7b5679b80a4c37a193f54c90934475	d__Bacteria; p__Firmicutes; c__Bacilli; o__Erysipelotrichales; f__Erysipelatoclostridiaceae; g__UCG-004; s__uncultured_rumen	0.999431
4c7c0b7b5dd9a983a6180ff8fe3fe0b7	d__Bacteria; p__Bacteroidota; c__Bacteroidia; o__Bacteroidales; f__F082; g__F082; s__uncultured_bacterium	0.999983
4c7e873d892578d2e84d23bdec5de539	d__Bacteria; p__Bacteroidota; c__Bacteroidia; o__Bacteroidales; f__Prevotellaceae; g__Prevotella	0.999981
4c7f571a8f08c21c18402d4f116a01db	d__Bacteria; p__Bacteroidota; c__Bacteroidia; o__Bacteroidales; f__Prevotellaceae; g__Prevotellaceae_UCG-003; s__uncultured_rumen	0.858341
4ca3ca35cbc8e76f832d8c0771add1dd	d__Bacteria; p__Bacteroidota; c__Bacteroidia; o__Bacteroidales; f__F082; g__F082; s__uncultured_rumen	0.931756
4ca3f47b336d867071ddbd233c5a1733	d__Bacteria; p__Bacteroidota; c__Bacteroidia; o__Bacteroidales; f__Prevotellaceae; g__Prevotellaceae_NK3B31_group; s__uncultured_rumen	0.994745
4ca5794b842adcbaf37c63fbf117fc60	d__Bacteria; p__Bacteroidota; c__Bacteroidia; o__Bacteroidales; f__Prevotellaceae; g__Prevotella; s__uncultured_rumen	0.944022
4ca88910fa778c1e81072eacbf2d60cf	d__Bacteria; p__Bacteroidota; c__Bacteroidia; o__Bacteroidales; f__Prevotellaceae; g__Prevotellaceae_UCG-004; s__uncultured_rumen	0.997156
4ca986f337fa234bea9a92b0725c75e3	d__Bacteria; p__Bacteroidota; c__Bacteroidia; o__Bacteroidales; f__F082; g__F082	1
4caafa5f098675ff4104958fb93fbc84	d__Bacteria; p__Firmicutes; c__Clostridia; o__Oscillospirales; f__UCG-010; g__UCG-010; s__uncultured_rumen	0.99386
4cc37049960956862a3c38eb950a23b8	d__Bacteria; p__Bacteroidota; c__Bacteroidia; o__Bacteroidales; f__Prevotellaceae; g__Prevotella; s__uncultured_rumen	0.996596
4cc86a7b7ada0c893f3727483efe9bf0	d__Bacteria; p__Firmicutes; c__Clostridia; o__Lachnospirales; f__Lachnospiraceae; g__Anaerosporobacter; s__uncultured_rumen	0.858141
4cc92856209fa8f3d4334b272612ad9f	d__Bacteria; p__Firmicutes; c__Clostridia; o__Oscillospirales; f__Oscillospiraceae; g__Papillibacter; s__uncultured_rumen	0.985342
4cd81b01eff961edc297365ccf9f8d9e	d__Bacteria; p__Firmicutes; c__Clostridia; o__Oscillospirales; f__UCG-010; g__UCG-010; s__uncultured_bacterium	0.720395
4ce9ea4cb139e9eb972c390925dfec94	d__Bacteria; p__Bacteroidota; c__Bacteroidia; o__Bacteroidales; f__Prevotellaceae; g__Prevotella	1
4d06713b51a3aa6b08ead5c8a7c2daa3	d__Bacteria; p__Firmicutes; c__Clostridia	1
4d0b28b017162b529f99f8ec9326b191	d__Bacteria; p__Bacteroidota; c__Bacteroidia; o__Bacteroidales; f__Prevotellaceae; g__Prevotella; s__uncultured_rumen	0.992285
4d2fa4592b470e08f2b7ea84700e8a30	d__Bacteria; p__Bacteroidota; c__Bacteroidia; o__Bacteroidales; f__Rikenellaceae; g__Rikenellaceae_RC9_gut_group; s__uncultured_rumen	0.749136
4d3b4f1fa2b4913cadfba49fcd9ffee5	d__Bacteria; p__Firmicutes; c__Clostridia; o__Clostridia_UCG-014; f__Clostridia_UCG-014; g__Clostridia_UCG-014	1
4d3ee1acf1ad65706ebe6852b5122ee7	d__Bacteria; p__Bacteroidota; c__Bacteroidia; o__Bacteroidales; f__F082; g__F082; s__uncultured_rumen	0.974562
4d567b0607d4ef2c6c784714ffb87ed3	d__Bacteria; p__Bacteroidota; c__Bacteroidia; o__Bacteroidales; f__Prevotellaceae; g__Prevotella; s__uncultured_rumen	0.975959
4d5dfdab7df9b16116052e61af8844df	d__Bacteria; p__Bacteroidota; c__Bacteroidia; o__Bacteroidales; f__Prevotellaceae; g__Prevotellaceae_UCG-004; s__unidentified_rumen	0.966513
4d6986bb13939efdbcfb0545c1687b42	d__Bacteria; p__Bacteroidota; c__Bacteroidia; o__Bacteroidales; f__Rikenellaceae; g__Rikenellaceae_RC9_gut_group; s__uncultured_bacterium	0.933597
4d7380bd3710a6e281db00e3e3b5b374	d__Bacteria; p__Bacteroidota; c__Bacteroidia; o__Bacteroidales; f__Prevotellaceae; g__Prevotella; s__uncultured_rumen	0.869065
4d8e9f5a87d93197d38aebd708d78dd0	d__Bacteria; p__Firmicutes; c__Clostridia; o__Clostridia_UCG-014; f__Clostridia_UCG-014; g__Clostridia_UCG-014	1
4d90da5917ad94bb3023f809532ea9a7	d__Bacteria; p__Firmicutes; c__Negativicutes; o__Veillonellales-Selenomonadales; f__Selenomonadaceae; g__Anaerovibrio	0.999996
4da8854c2046b3107b548c18cf57ebe1	d__Bacteria; p__Firmicutes; c__Clostridia; o__Oscillospirales; f__UCG-010; g__UCG-010; s__uncultured_rumen	0.983429
4dadf09646ccadd195fc4974c5a2ca45	d__Bacteria; p__Bacteroidota; c__Bacteroidia; o__Bacteroidales; f__Prevotellaceae; g__Prevotella; s__uncultured_rumen	0.922067
4db6529dcb54110844c688813efb0b75	d__Bacteria; p__Bacteroidota; c__Bacteroidia; o__Bacteroidales; f__Rikenellaceae; g__Rikenellaceae_RC9_gut_group; s__unidentified_rumen	0.964239
4dd754d1b9f3cd7f14127bda4e8763d0	d__Bacteria; p__Bacteroidota; c__Bacteroidia; o__Bacteroidales; f__Prevotellaceae; g__Prevotellaceae_UCG-003; s__uncultured_rumen	0.762231
4de06801997bdce3c181d0a9f9f24626	d__Bacteria; p__Bacteroidota; c__Bacteroidia; o__Bacteroidales; f__Rikenellaceae; g__Rikenellaceae_RC9_gut_group; s__Bacteroidales_bacterium	0.998253
4de6029e42142209b10a28a05fa114f5	d__Bacteria; p__Patescibacteria; c__Saccharimonadia; o__Saccharimonadales; f__Saccharimonadaceae; g__Candidatus_Saccharimonas	1
4df6e03f88455b7319a1464b077f1025	d__Bacteria; p__Bacteroidota; c__Bacteroidia; o__Bacteroidales; f__Rikenellaceae; g__Rikenellaceae_RC9_gut_group; s__uncultured_bacterium	0.965729
4df88ff951e94b4dce01c8549dd7c859	d__Bacteria; p__Bacteroidota; c__Bacteroidia; o__Bacteroidales; f__Prevotellaceae; g__Prevotella; s__uncultured_rumen	0.980546
4dfb42810b727394d977c4ed2cc1d7cd	d__Bacteria; p__Bacteroidota; c__Bacteroidia; o__Bacteroidales; f__Muribaculaceae; g__Muribaculaceae; s__uncultured_rumen	1
4e012712528fa9653a39f3e43ed77dfe	d__Bacteria; p__Bacteroidota; c__Bacteroidia; o__Bacteroidales; f__Rikenellaceae; g__Rikenellaceae_RC9_gut_group; s__uncultured_rumen	0.995694
4e112fae0e4cd298edaf5f2220b076fd	d__Bacteria; p__Bacteroidota; c__Bacteroidia; o__Bacteroidales; f__Rikenellaceae; g__Rikenellaceae_RC9_gut_group; s__uncultured_bacterium	0.933862
4e2299635330e59c936cda050f6bc6ca	d__Bacteria; p__Firmicutes; c__Clostridia; o__Oscillospirales; f__[Eubacterium]_coprostanoligenes_group; g__[Eubacterium]_coprostanoligenes_group; s__uncultured_rumen	0.96469
4e29949fbf33f687665c7ec95d0b1b26	d__Bacteria; p__Firmicutes; c__Clostridia; o__Clostridiales; f__Clostridiaceae; g__Clostridium_sensu_stricto_1	0.999992
4e3164c38f77e0b7944c8df601e3a8a5	d__Bacteria; p__Bacteroidota; c__Bacteroidia; o__Bacteroidales; f__Rikenellaceae; g__Rikenellaceae_RC9_gut_group; s__uncultured_rumen	0.99396
4e4ddbe11cc3ee8bedc88908c6ccddcc	d__Bacteria; p__Bacteroidota; c__Bacteroidia; o__Bacteroidales; f__Prevotellaceae; g__Prevotella; s__uncultured_rumen	0.750873
4e4fd57b10830461b6c9c760ca0501b3	d__Bacteria; p__Firmicutes; c__Clostridia; o__Christensenellales; f__Christensenellaceae; g__Christensenellaceae_R-7_group	0.998816
4e591ecf8a819fd7ef49813fd7fb06a3	d__Bacteria; p__Firmicutes; c__Clostridia; o__Christensenellales; f__Christensenellaceae; g__Christensenellaceae_R-7_group	0.99847
4e61d4a71b0c72b665d29a0aa0e11a82	d__Bacteria; p__Firmicutes; c__Clostridia; o__Lachnospirales; f__Lachnospiraceae	1
4e62e38853ea98781e73257af5e7b007	d__Bacteria; p__Firmicutes; c__Clostridia; o__Clostridia_UCG-014; f__Clostridia_UCG-014; g__Clostridia_UCG-014; s__uncultured_rumen	0.857321
4e6369b5b61a5e52b37ff0ed6e2f73c8	d__Bacteria; p__Bacteroidota; c__Bacteroidia; o__Bacteroidales; f__Prevotellaceae; g__Prevotella; s__uncultured_rumen	0.966551
4e6b4b951e0d851d0c3d39b72c3b29ff	d__Bacteria; p__Synergistota; c__Synergistia; o__Synergistales; f__Synergistaceae; g__uncultured; s__uncultured_bacterium	0.844666
4e710f22bc44fba908f22bb013d145cd	d__Bacteria; p__Bacteroidota; c__Bacteroidia; o__Bacteroidales; f__Rikenellaceae; g__Rikenellaceae_RC9_gut_group	1
4e7e988b1da82bd73d35e197bdaa1c05	d__Bacteria; p__Bacteroidota; c__Bacteroidia; o__Bacteroidales; f__Prevotellaceae; g__Prevotella; s__Prevotella_ruminicola	0.835479
4e981fe304e864986bf2c7dbef4fe00b	d__Bacteria; p__Bacteroidota; c__Bacteroidia; o__Bacteroidales; f__Muribaculaceae; g__Muribaculaceae; s__uncultured_rumen	0.999995
4e9a0b969395abbe72fd5e4bfd8d2a6f	d__Bacteria; p__Bacteroidota; c__Bacteroidia; o__Bacteroidales; f__Prevotellaceae; g__Prevotella	0.97435
4ea6a05c6bec9adcfd6a8a3124fcfab9	d__Bacteria; p__Firmicutes; c__Clostridia; o__Lachnospirales; f__Lachnospiraceae; g__Butyrivibrio	0.999996
4ea9be5d020a7dc0d5339a4d5f5ae184	d__Bacteria; p__Bacteroidota; c__Bacteroidia; o__Bacteroidales; f__Prevotellaceae; g__Prevotella; s__uncultured_rumen	0.986816
4eb3093ba2e96d204c9854b4645131fc	d__Bacteria; p__Bacteroidota; c__Bacteroidia; o__Bacteroidales; f__Marinilabiliaceae; g__uncultured; s__uncultured_rumen	1
4ed42222e690c39b564eea309ebd5b3c	d__Bacteria; p__Bacteroidota; c__Bacteroidia; o__Bacteroidales; f__Prevotellaceae; g__Prevotella; s__uncultured_rumen	0.871424
4edc5b201f3157455641fd75bb976b51	d__Bacteria; p__Bacteroidota; c__Bacteroidia; o__Bacteroidales; f__Prevotellaceae; g__Prevotellaceae_UCG-003; s__uncultured_rumen	0.966274
4eea97f6d5850fc2cdcca6e7952d2f85	d__Bacteria; p__Bacteroidota; c__Bacteroidia; o__Bacteroidales; f__Prevotellaceae; g__Prevotella; s__uncultured_rumen	0.980617
4ef37172060a972b9de7d6d63f31c156	d__Bacteria; p__Bacteroidota; c__Bacteroidia; o__Bacteroidales; f__Prevotellaceae; g__Prevotella; s__uncultured_rumen	0.874284
4ef870f6141433f81b4e28249217c9e2	d__Bacteria; p__Firmicutes; c__Clostridia; o__Lachnospirales; f__Lachnospiraceae; g__Shuttleworthia; s__uncultured_bacterium	0.914041
4efdad0cfddf20656788e40e65172dbe	d__Bacteria; p__Bacteroidota; c__Bacteroidia; o__Bacteroidales; f__Muribaculaceae; g__Muribaculaceae; s__uncultured_rumen	1
4f0f3498de2117400cf6938296b51948	d__Bacteria; p__Bacteroidota; c__Bacteroidia; o__Bacteroidales; f__Rikenellaceae; g__Rikenellaceae_RC9_gut_group; s__uncultured_bacterium	0.944742
4f0fe107200f7b25b23a2870a59f19b9	d__Bacteria; p__Firmicutes; c__Clostridia; o__Lachnospirales; f__Lachnospiraceae; g__Acetitomaculum; s__uncultured_rumen	0.940736
4f224fb81ae42b6918c471af410cf887	d__Bacteria; p__Bacteroidota; c__Bacteroidia; o__Bacteroidales; f__F082; g__F082; s__Bacteroidales_bacterium	0.998547
4f25c14bbf586add26195ba911cecabc	d__Bacteria; p__Firmicutes; c__Clostridia; o__Lachnospirales; f__Lachnospiraceae; g__Lachnospiraceae_ND3007_group; s__uncultured_Lachnospiraceae	0.998861
4f277a5f8d19208aa891e253b65feea2	d__Bacteria; p__Firmicutes; c__Clostridia; o__Clostridia; f__Hungateiclostridiaceae; g__UCG-012; s__uncultured_rumen	0.985125
4f40e47bb0686759aaeb3965ef2bdd91	d__Bacteria; p__Bacteroidota; c__Bacteroidia; o__Bacteroidales; f__F082; g__F082; s__Bacteroidales_bacterium	0.894388
4f52fe1dfe3af11a4fd782a5c5d41c5a	d__Bacteria; p__Firmicutes; c__Clostridia; o__Oscillospirales; f__Oscillospiraceae; g__NK4A214_group; s__uncultured_rumen	0.805752
4f6339073f2a66324a6eb9697ae8838e	d__Bacteria; p__Bacteroidota; c__Bacteroidia; o__Bacteroidales; f__Prevotellaceae	1
4f6db1972f9cf8657353c07006c4af6b	d__Bacteria; p__Bacteroidota; c__Bacteroidia; o__Bacteroidales; f__Prevotellaceae; g__Prevotella; s__uncultured_rumen	0.914387
4f71b3484ed5d5f6e20aa0efaf581e0e	d__Bacteria; p__Firmicutes; c__Clostridia; o__Lachnospirales; f__Lachnospiraceae; g__Lachnospiraceae_NK3A20_group	0.999584
4f7565bdfc25a3c777614e6a6cca2a18	d__Bacteria; p__Firmicutes; c__Clostridia; o__Lachnospirales; f__Lachnospiraceae; g__probable_genus_10; s__uncultured_rumen	0.881961
4f9e3abbd0ec8028dd467ab3a10046fe	d__Bacteria; p__Firmicutes; c__Clostridia; o__Clostridia_vadinBB60_group; f__Clostridia_vadinBB60_group; g__Clostridia_vadinBB60_group; s__uncultured_bacterium	0.899519
4fa728bd892b26aed691b8f6c1f83dbc	d__Bacteria; p__Bacteroidota; c__Bacteroidia; o__Bacteroidales; f__F082; g__F082; s__uncultured_rumen	0.871318
4faf9a7c981982d6b75301b0d63a6e12	d__Bacteria; p__Bacteroidota; c__Bacteroidia; o__Bacteroidales; f__F082; g__F082; s__uncultured_rumen	0.983907
4fb0c68c6a7907d6f23db3f49253320c	d__Bacteria; p__Firmicutes; c__Clostridia; o__Christensenellales; f__Christensenellaceae; g__Christensenellaceae_R-7_group	0.977019
4fb841b541dfbc5b17fdb0bc2c0762f1	d__Bacteria; p__Bacteroidota; c__Bacteroidia; o__Bacteroidales; f__Prevotellaceae; g__Prevotellaceae_UCG-003	1
4fc0b4e912f48a9cab81106e2446a615	d__Bacteria; p__Firmicutes; c__Clostridia; o__Christensenellales; f__Christensenellaceae; g__Christensenellaceae_R-7_group; s__uncultured_rumen	0.705832
4fc32905d71294b29e6750440ecdb8e4	d__Bacteria; p__Bacteroidota; c__Bacteroidia; o__Bacteroidales; f__Bacteroidales_BS11_gut_group; g__Bacteroidales_BS11_gut_group; s__uncultured_bacterium	0.75965
4fc76bd06eef5328619ef1270a996e01	d__Bacteria; p__Bacteroidota; c__Bacteroidia; o__Bacteroidales; f__F082; g__F082; s__uncultured_rumen	0.986548
4fd15b4b5990f1497dde5595566127d5	d__Bacteria; p__Bacteroidota; c__Bacteroidia; o__Bacteroidales; f__Rikenellaceae; g__Alistipes; s__uncultured_bacterium	0.993931
4fe34c0b7db700e70b21de8d61a59219	d__Bacteria; p__Bacteroidota; c__Bacteroidia; o__Bacteroidales; f__Prevotellaceae; g__Prevotella; s__uncultured_rumen	0.924368
4fe707bfb5f58ff9e91e5b54e7779d8c	d__Bacteria; p__Firmicutes; c__Negativicutes; o__Veillonellales-Selenomonadales; f__Selenomonadaceae; g__Veillonellaceae_UCG-001; s__uncultured_rumen	0.743157
4ffd8554769d121206d65c56a2ef4dea	d__Bacteria; p__Bacteroidota; c__Bacteroidia; o__Bacteroidales; f__Rikenellaceae; g__Rikenellaceae_RC9_gut_group; s__uncultured_rumen	0.945296
501e46b80994bf6b48fcbad7459cb71a	d__Bacteria; p__Bacteroidota; c__Bacteroidia; o__Bacteroidales; f__Prevotellaceae; g__Prevotellaceae_UCG-001; s__uncultured_bacterium	0.912337
502154b6c1cca428152e64f1c9fa46a8	d__Bacteria; p__Firmicutes; c__Clostridia; o__Oscillospirales; f__Ruminococcaceae; g__Ruminococcus	0.986679
5029ca23f9016dd9c4bd676bd02fee4c	d__Bacteria; p__Bacteroidota; c__Bacteroidia; o__Bacteroidales; f__Rikenellaceae; g__Rikenellaceae_RC9_gut_group	1
5031ec430b1874765848ed213e81ea27	d__Bacteria; p__Bacteroidota; c__Bacteroidia; o__Bacteroidales; f__Prevotellaceae; g__Prevotella; s__uncultured_rumen	0.843688
5048bbd5da57072d3499565329ab2724	d__Bacteria; p__Bacteroidota; c__Bacteroidia; o__Bacteroidales; f__Rikenellaceae; g__Rikenellaceae_RC9_gut_group; s__uncultured_rumen	0.980375
504e7c7ba29d1b49a2b50bc4dd48bb14	d__Bacteria; p__Bacteroidota; c__Bacteroidia; o__Bacteroidales; f__Prevotellaceae; g__Prevotellaceae_UCG-003; s__uncultured_rumen	0.972367
5056ea642c46e0fc09294838374d67ff	d__Bacteria; p__Bacteroidota; c__Bacteroidia; o__Bacteroidales; f__Rikenellaceae; g__Rikenellaceae_RC9_gut_group	1
5057a4ac696fb219c8a674271051ee21	d__Bacteria; p__Firmicutes; c__Clostridia; o__Oscillospirales; f__Oscillospiraceae; g__uncultured; s__uncultured_bacterium	0.976483
505e559f1c4ed6bb277bf0c4718d64f2	d__Bacteria; p__Bacteroidota; c__Bacteroidia; o__Bacteroidales; f__Muribaculaceae; g__Muribaculaceae; s__uncultured_rumen	1
506b1035aa22bb0dc7ca247604c6a371	d__Bacteria; p__Firmicutes; c__Clostridia; o__Oscillospirales; f__Ruminococcaceae; g__UCG-001; s__uncultured_bacterium	0.931246
50780ae47359eb4f69c982f45001c204	d__Bacteria; p__Bacteroidota; c__Bacteroidia; o__Bacteroidales; f__Muribaculaceae; g__Muribaculaceae; s__uncultured_rumen	1
508d41efc77c681ce61de27682e598c6	d__Bacteria; p__Patescibacteria; c__Saccharimonadia; o__Saccharimonadales; f__Saccharimonadaceae; g__Candidatus_Saccharimonas	1
50960a7e25c156f9099c8d5ff1761f9d	d__Bacteria; p__Bacteroidota; c__Bacteroidia; o__Bacteroidales; f__Prevotellaceae; g__Prevotella	0.999296
5098dfdb3eee1518f067b8382456e07b	d__Bacteria; p__Bacteroidota; c__Bacteroidia; o__Bacteroidales; f__Bacteroidales_UCG-001; g__Bacteroidales_UCG-001; s__uncultured_rumen	0.999948
50a3af4a8f2f265262e9bb21c3ef508e	d__Bacteria; p__Bacteroidota; c__Bacteroidia; o__Bacteroidales; f__Prevotellaceae; g__Prevotella; s__uncultured_rumen	0.986961
50c8ff4ec67ed1fc8ea120220df974c3	d__Bacteria; p__Bacteroidota; c__Bacteroidia; o__Bacteroidales; f__Prevotellaceae; g__Prevotella; s__uncultured_rumen	0.876795
50cf4733d33be3ced656210ee9852aa6	d__Bacteria; p__Firmicutes; c__Clostridia; o__Lachnospirales; f__Lachnospiraceae; g__Lachnospiraceae_NK3A20_group; s__uncultured_rumen	0.760404
50d5dc2d1b5fa8ee72e0c8cfca060b71	d__Bacteria; p__Bacteroidota; c__Bacteroidia; o__Bacteroidales; f__Rikenellaceae; g__Rikenellaceae_RC9_gut_group; s__unidentified_rumen	0.97226
50dbe60897fc9dfe1d847c6b39894de4	d__Bacteria; p__Firmicutes; c__Clostridia; o__Oscillospirales; f__Oscillospiraceae; g__Papillibacter; s__uncultured_rumen	0.997227
50dc7c7e129b51a38f39f3d28295fab0	d__Bacteria; p__Bacteroidota; c__Bacteroidia; o__Bacteroidales; f__F082; g__F082; s__uncultured_bacterium	0.83045
510c13fba8996517a57b8558f118469d	d__Bacteria; p__Bacteroidota; c__Bacteroidia; o__Bacteroidales; f__Muribaculaceae; g__Muribaculaceae; s__uncultured_rumen	1
511325e167e7404407ba29fb4e467567	d__Bacteria; p__Bacteroidota; c__Bacteroidia; o__Bacteroidales; f__Prevotellaceae; g__Prevotella; s__uncultured_rumen	0.932161
51310227428832648822147d5d828337	d__Bacteria; p__Bacteroidota; c__Bacteroidia; o__Bacteroidales; f__Prevotellaceae; g__Prevotella	0.999962
51334cf94fdbff644fe9155e8962f25f	d__Bacteria; p__Bacteroidota; c__Bacteroidia; o__Bacteroidales; f__F082; g__F082; s__uncultured_rumen	0.990203
513d0faa9c7047731bf2eae89eaa3610	d__Bacteria; p__Firmicutes; c__Clostridia; o__Lachnospirales; f__Lachnospiraceae; g__Lachnospiraceae_NK4A136_group; s__uncultured_rumen	0.998225
513dbb2f6642f215007af2bd501a958b	d__Bacteria; p__Bacteroidota; c__Bacteroidia; o__Bacteroidales; f__Prevotellaceae; g__Prevotella; s__uncultured_rumen	0.922896
513dcc1987237a97b7deb8db0d0c6f82	d__Bacteria; p__Firmicutes; c__Bacilli; o__Erysipelotrichales; f__Erysipelotrichaceae; g__uncultured; s__uncultured_bacterium	0.99867
5142693dced0b10191d7c9dc58ff4de6	d__Bacteria; p__Bacteroidota; c__Bacteroidia; o__Bacteroidales; f__F082; g__F082; s__uncultured_rumen	0.878449
514ae562d0f98a2234e6ccc13ee3de9d	d__Bacteria; p__Bacteroidota; c__Bacteroidia; o__Bacteroidales; f__Rikenellaceae; g__Rikenellaceae_RC9_gut_group	1
515bda19817881151fc050da2d1312b7	d__Bacteria; p__Bacteroidota; c__Bacteroidia; o__Bacteroidales; f__Bacteroidales_RF16_group; g__Bacteroidales_RF16_group	1
515df39063181ae88640a6756b282209	d__Bacteria; p__Bacteroidota; c__Bacteroidia; o__Bacteroidales; f__Bacteroidetes_BD2-2; g__Bacteroidetes_BD2-2; s__uncultured_rumen	1
516c26e4e90a7f510c8ff60b40f746d7	d__Bacteria; p__Bacteroidota; c__Bacteroidia; o__Bacteroidales; f__p-251-o5; g__p-251-o5; s__uncultured_bacterium	0.933237
51769d4e886e1658656d9d0e35b1423c	d__Bacteria; p__Firmicutes; c__Clostridia; o__Lachnospirales; f__Lachnospiraceae; g__Lachnospiraceae_NK3A20_group	0.999639
51774e7f398741d79da402a4ae0835b1	d__Bacteria; p__Bacteroidota; c__Bacteroidia; o__Bacteroidales; f__Prevotellaceae; g__Prevotella; s__uncultured_rumen	0.866628
518add264a780119717da7a51a48a194	d__Bacteria; p__Firmicutes; c__Bacilli; o__Acholeplasmatales; f__Acholeplasmataceae; g__Anaeroplasma; s__uncultured_rumen	0.999871
51948812503b5eed3cd9a2ba877691f3	d__Bacteria; p__Firmicutes; c__Clostridia; o__Lachnospirales; f__Lachnospiraceae; g__Oribacterium	0.790419
51a96f2d773c547e59e7994b607c877f	d__Bacteria; p__Bacteroidota; c__Bacteroidia; o__Bacteroidales; f__Rikenellaceae; g__Rikenellaceae_RC9_gut_group	1
51afc6e266c6be97049aa98e119f083d	d__Bacteria; p__Bacteroidota; c__Bacteroidia; o__Bacteroidales; f__Prevotellaceae; g__Prevotella; s__uncultured_rumen	0.983699
51bcfff40d0adb88751e6fb1382aca27	d__Bacteria; p__Firmicutes; c__Clostridia; o__Oscillospirales; f__Ruminococcaceae; g__uncultured; s__uncultured_rumen	0.941328
51d736f0d7675792aec2b6fee181d103	d__Bacteria; p__Bacteroidota; c__Bacteroidia; o__Bacteroidales; f__Rikenellaceae; g__Rikenellaceae_RC9_gut_group; s__uncultured_bacterium	0.953432
51d7f50d9271254253917a26b7c3d236	d__Bacteria; p__Firmicutes; c__Clostridia; o__Clostridia_UCG-014; f__Clostridia_UCG-014; g__Clostridia_UCG-014; s__uncultured_rumen	0.84795
51f080406485ec38b87c65688fdb6d6f	d__Bacteria; p__Bacteroidota; c__Bacteroidia; o__Bacteroidales; f__F082; g__F082; s__uncultured_rumen	0.988227
51f51056b0d27bf36d87de227d520dd2	d__Bacteria; p__Bacteroidota; c__Bacteroidia; o__Bacteroidales; f__F082; g__F082	0.999587
52046a1059c06e75290913e8a91bdd18	d__Bacteria; p__Proteobacteria; c__Gammaproteobacteria; o__Aeromonadales; f__Succinivibrionaceae	1
522a81265c6fec8a106d005fdb27aae5	d__Bacteria; p__Firmicutes; c__Clostridia; o__Oscillospirales; f__UCG-010; g__UCG-010; s__uncultured_bacterium	0.756059
523373a7793006a6819c259672549b06	d__Bacteria; p__Elusimicrobiota; c__Endomicrobia; o__Endomicrobiales; f__Endomicrobiaceae; g__Endomicrobium; s__uncultured_bacterium	0.90826
5238a0257f9064e46663b75c04552b22	d__Bacteria; p__Firmicutes; c__Clostridia; o__Oscillospirales; f__[Eubacterium]_coprostanoligenes_group; g__[Eubacterium]_coprostanoligenes_group; s__uncultured_bacterium	0.712494
5240c85933f4643aa9115a1f23c4b4f4	d__Bacteria; p__Bacteroidota; c__Bacteroidia; o__Bacteroidales; f__Prevotellaceae; g__Prevotella; s__uncultured_rumen	0.727402
524125cb8df6188ef9eab5440581c55f	d__Bacteria; p__Bacteroidota; c__Bacteroidia; o__Bacteroidales; f__Muribaculaceae; g__Muribaculaceae; s__uncultured_rumen	0.999871
524b38551c7b739ca4dca0c2434083cd	d__Bacteria; p__Patescibacteria; c__Saccharimonadia; o__Saccharimonadales; f__Saccharimonadaceae; g__Candidatus_Saccharimonas; s__uncultured_rumen	0.99764
5252d0154f960dc1192314266d432c8f	d__Bacteria; p__Firmicutes; c__Clostridia; o__Oscillospirales; f__Ruminococcaceae; g__CAG-352; s__uncultured_rumen	0.907409
525367a1e1f3fd73797883474f067139	d__Bacteria; p__Bacteroidota; c__Bacteroidia; o__Bacteroidales; f__Muribaculaceae; g__Muribaculaceae; s__uncultured_rumen	1
525d667ba92a0f974300d9878890be95	d__Bacteria; p__Bacteroidota; c__Bacteroidia; o__Bacteroidales; f__Prevotellaceae; g__Prevotella; s__uncultured_rumen	0.86486
526413a06425e86d58762c99b2bc8486	d__Bacteria; p__Bacteroidota; c__Bacteroidia; o__Bacteroidales; f__Rikenellaceae; g__Rikenellaceae_RC9_gut_group	0.760274
527b23902233f54a4af2595a3788aaaa	d__Bacteria; p__Bacteroidota; c__Bacteroidia; o__Bacteroidales; f__Rikenellaceae; g__Rikenellaceae_RC9_gut_group; s__uncultured_bacterium	0.938411
52bca0b03ee6111973c4ddec86513b97	d__Bacteria; p__Bacteroidota; c__Bacteroidia; o__Bacteroidales; f__F082; g__F082	1
52c5758baadccd9587a777386f9ab52b	d__Bacteria; p__Bacteroidota; c__Bacteroidia; o__Bacteroidales; f__F082; g__F082; s__uncultured_rumen	0.979993
52c8171393752fcb9e419d03e323297f	d__Bacteria; p__Bacteroidota; c__Bacteroidia; o__Bacteroidales; f__F082; g__F082; s__uncultured_rumen	0.798609
52cc455cc62b913ad0a3c410d8578ac2	d__Bacteria; p__Bacteroidota; c__Bacteroidia; o__Bacteroidales; f__Prevotellaceae; g__Prevotella	1
52d36d13acdaa6fb52a359e6f10ed847	d__Bacteria; p__Firmicutes; c__Clostridia; o__Oscillospirales; f__Ruminococcaceae; g__Ruminococcus; s__Ruminococcus_flavefaciens	0.972557
52eb790c2be6b133b02f5d5de2d3e94d	d__Bacteria; p__Bacteroidota; c__Bacteroidia; o__Bacteroidales; f__Bacteroidales_UCG-001; g__Bacteroidales_UCG-001; s__uncultured_rumen	0.999919
52fd767bc89833e96a981d1f8799ef3f	d__Bacteria; p__Firmicutes; c__Clostridia; o__Lachnospirales; f__Lachnospiraceae; g__Acetitomaculum; s__uncultured_rumen	0.927526
530eee59090381d4e995a5a6ba8d2efd	d__Bacteria; p__Bacteroidota; c__Bacteroidia; o__Bacteroidales; f__Rikenellaceae; g__Rikenellaceae_RC9_gut_group; s__uncultured_bacterium	0.793545
532d0d3666132998ba2917982115a043	d__Bacteria; p__Firmicutes; c__Clostridia; o__Oscillospirales; f__[Eubacterium]_coprostanoligenes_group; g__[Eubacterium]_coprostanoligenes_group	0.999979
533513bde40c840c182a208033e76de7	d__Bacteria; p__Bacteroidota; c__Bacteroidia; o__Bacteroidales; f__Prevotellaceae	0.731305
5337a21a484eef9ed240d647d470f7cd	d__Bacteria; p__Firmicutes; c__Clostridia; o__Peptostreptococcales-Tissierellales; f__Anaerovoracaceae; g__Anaerovorax; s__uncultured_rumen	0.92122
533dfd9b765d91b634e15dbc4806179c	d__Bacteria; p__Firmicutes; c__Clostridia; o__Christensenellales; f__Christensenellaceae; g__Christensenellaceae_R-7_group; s__uncultured_bacterium	0.972089
5345a9e31d2fc961f60d00b668f2993c	d__Bacteria; p__Bacteroidota; c__Bacteroidia; o__Bacteroidales; f__Bacteroidales_BS11_gut_group; g__Bacteroidales_BS11_gut_group; s__uncultured_rumen	0.99484
53504c837abb5a9889b22b7258d0ae1f	d__Bacteria; p__Firmicutes; c__Clostridia; o__Oscillospirales; f__Oscillospiraceae; g__NK4A214_group	0.999422
535447825cfe7f7c734dfe14d242627b	d__Bacteria; p__Bacteroidota; c__Bacteroidia; o__Bacteroidales; f__Prevotellaceae; g__Prevotellaceae_UCG-003	1
537051e322fb7c4a485b9a7ddc9e1b61	d__Bacteria; p__Bacteroidota; c__Bacteroidia; o__Bacteroidales; f__Rikenellaceae; g__Rikenellaceae_RC9_gut_group; s__uncultured_rumen	0.745477
537e09e16741e1177a1c009962c3dc7f	d__Bacteria; p__Bacteroidota; c__Bacteroidia; o__Bacteroidales; f__Prevotellaceae; g__Prevotella; s__uncultured_rumen	0.881074
53862fbcd6afdbc9efcfcd5097359703	d__Bacteria; p__Patescibacteria; c__Saccharimonadia; o__Saccharimonadales; f__Saccharimonadaceae; g__Candidatus_Saccharimonas; s__uncultured_bacterium	0.882832
538960153501d22fe12800bc375ca683	d__Bacteria; p__Firmicutes; c__Clostridia; o__Christensenellales; f__Christensenellaceae; g__Christensenellaceae_R-7_group; s__uncultured_organism	0.847252
539442d14253b1753a1d564b79cfe37b	d__Bacteria; p__Bacteroidota; c__Bacteroidia; o__Bacteroidales; f__Prevotellaceae; g__Prevotella; s__uncultured_rumen	0.94758
53a0c8ce81c05ab851f3629db9b6df48	d__Bacteria; p__Bacteroidota; c__Bacteroidia; o__Bacteroidales; f__Prevotellaceae; g__Prevotella; s__uncultured_rumen	0.908554
53c5d9e34fd77e792bd382e3d1855d00	d__Bacteria; p__Bacteroidota; c__Bacteroidia; o__Bacteroidales; f__Prevotellaceae; g__Prevotella; s__uncultured_rumen	0.984255
53ca11f89fb03b10a2623c46e37060ad	d__Bacteria; p__Bacteroidota; c__Bacteroidia; o__Bacteroidales; f__F082; g__F082; s__uncultured_rumen	0.781727
53e30b9bf3a7b95a85b48b22db26954b	d__Bacteria; p__Bacteroidota; c__Bacteroidia; o__Bacteroidales; f__Prevotellaceae; g__Prevotellaceae_UCG-001; s__uncultured_rumen	0.990158
53fb43c54a1ad4a52d0006dde5477e90	d__Bacteria; p__Firmicutes; c__Bacilli; o__Erysipelotrichales; f__Erysipelotrichaceae; g__uncultured; s__uncultured_bacterium	0.997132
53fc08af6e107d6387142c9b9e153ef8	d__Bacteria; p__Bacteroidota; c__Bacteroidia; o__Bacteroidales; f__Prevotellaceae; g__Prevotella; s__uncultured_rumen	0.988821
53ffcb9d6ed36fe7f1514988a52c2a46	d__Bacteria; p__Bacteroidota; c__Bacteroidia; o__Bacteroidales; f__Muribaculaceae; g__Muribaculaceae; s__uncultured_rumen	0.999978
540b2ad8d131c45492529b1ae747a3bb	d__Bacteria; p__Firmicutes; c__Clostridia; o__Christensenellales; f__Christensenellaceae; g__Christensenellaceae_R-7_group	0.796526
54129b93eabec89691f17e374c297767	d__Bacteria; p__Bacteroidota; c__Bacteroidia; o__Bacteroidales; f__Rikenellaceae; g__Rikenellaceae_RC9_gut_group; s__Bacteroidales_bacterium	0.97705
541d78409ad39db5d6fe9620493f0353	d__Bacteria; p__Firmicutes; c__Clostridia; o__Oscillospirales; f__Ruminococcaceae	0.996046
544621ae2d82e0c6cfcfe4adcfb5fa9e	d__Bacteria; p__Firmicutes; c__Bacilli; o__Acholeplasmatales; f__Acholeplasmataceae; g__Anaeroplasma; s__uncultured_rumen	1
544901c106a1ab7ec6b261e788f32e82	d__Bacteria; p__Bacteroidota; c__Bacteroidia; o__Bacteroidales; f__Rikenellaceae; g__Rikenellaceae_RC9_gut_group; s__uncultured_rumen	0.974047
544cd884be1b2e3a1e5b583a1d3bf7fb	d__Bacteria; p__Bacteroidota; c__Bacteroidia; o__Bacteroidales; f__F082; g__F082; s__uncultured_rumen	0.84536
545abac9b177c59934d37fc2467919c3	d__Bacteria; p__Firmicutes	0.799917
54695f190918fd9a5a3e8681dd69dac7	d__Bacteria; p__Bacteroidota; c__Bacteroidia; o__Bacteroidales; f__Rikenellaceae; g__Rikenellaceae_RC9_gut_group; s__unidentified_rumen	0.852638
54717e978382a5c22441a3d4cc0b0b92	d__Bacteria; p__Bacteroidota; c__Bacteroidia; o__Bacteroidales; f__Bacteroidales_RF16_group; g__Bacteroidales_RF16_group; s__uncultured_rumen	0.97283
547543d5f281137c7bdc742928c7b4c6	d__Bacteria; p__Firmicutes; c__Clostridia; o__Peptostreptococcales-Tissierellales; f__Anaerovoracaceae; g__Family_XIII_AD3011_group; s__uncultured_bacterium	0.906924
548da2f273ecc80c629fafaefd1f9bb9	d__Bacteria; p__Bacteroidota; c__Bacteroidia; o__Bacteroidales; f__Prevotellaceae; g__Prevotella; s__uncultured_rumen	0.978085
5495b015d1067aa4eac4cb52e883c87f	d__Bacteria; p__Bacteroidota; c__Bacteroidia; o__Bacteroidales; f__F082; g__F082; s__uncultured_rumen	0.94215
5496dbe9d1090f195f347b89d956ad5c	d__Bacteria; p__Bacteroidota; c__Bacteroidia; o__Bacteroidales; f__F082; g__F082; s__uncultured_rumen	0.999771
5496fffce7c352765699ecd07358a92b	d__Bacteria; p__Bacteroidota; c__Bacteroidia; o__Bacteroidales; f__Prevotellaceae; g__Prevotellaceae_NK3B31_group; s__uncultured_rumen	0.777016
54a0b9a270a00b2f810a029e815c6727	d__Bacteria; p__Bacteroidota; c__Bacteroidia; o__Bacteroidales; f__F082; g__F082; s__Bacteroidales_bacterium	0.999517
54bb3ac7900334b0f2deaee1b8e97793	d__Bacteria; p__Bacteroidota; c__Bacteroidia; o__Bacteroidales; f__Prevotellaceae; g__Prevotella; s__uncultured_rumen	0.781812
54c9a8ed89caec60ab143e457bd7cb7f	d__Bacteria; p__Firmicutes; c__Clostridia; o__Christensenellales; f__Christensenellaceae; g__Christensenellaceae_R-7_group; s__uncultured_bacterium	0.703244
54edb899aeb05273e447bacd13d13189	d__Bacteria; p__Bacteroidota; c__Bacteroidia; o__Bacteroidales; f__Prevotellaceae; g__Prevotella; s__uncultured_rumen	0.896701
54ef9708ceeb0f452d508085db4c9273	d__Bacteria; p__Firmicutes; c__Clostridia; o__Oscillospirales; f__Oscillospiraceae; g__NK4A214_group; s__uncultured_rumen	0.89797
54f41ca6b74a22359ae1ec48151dc3e1	d__Bacteria; p__Bacteroidota; c__Bacteroidia; o__Bacteroidales; f__Prevotellaceae; g__Prevotella; s__uncultured_rumen	0.956062
5502297fc4ef27a805041c3a0aa76781	d__Bacteria; p__Firmicutes; c__Clostridia; o__Oscillospirales; f__Ruminococcaceae; g__uncultured; s__uncultured_bacterium	0.827951
5503aa0366fa389bd5e66ee1b3ae11cf	d__Bacteria; p__Fibrobacterota; c__Fibrobacteria; o__Fibrobacterales; f__Fibrobacteraceae; g__Fibrobacter; s__Fibrobacter_succinogenes	0.770987
550c764c1c051f78a0d7ff66898dab71	d__Bacteria; p__Firmicutes; c__Clostridia; o__Oscillospirales; f__Oscillospiraceae; g__NK4A214_group; s__uncultured_rumen	0.9327
5510c45fdbb9ccc80b5043f46f6b1dcb	d__Bacteria; p__Bacteroidota; c__Bacteroidia; o__Bacteroidales; f__Bacteroidales_BS11_gut_group; g__Bacteroidales_BS11_gut_group	1
55139058fcc0ac6e0398a51d99b5614e	d__Bacteria; p__Firmicutes; c__Clostridia; o__Christensenellales; f__Christensenellaceae; g__Christensenellaceae_R-7_group	0.999243
5521f49a531099024f49109c7cb160d9	d__Bacteria; p__Patescibacteria; c__Saccharimonadia; o__Saccharimonadales; f__Saccharimonadaceae; g__Candidatus_Saccharimonas; s__uncultured_rumen	0.98101
5534de3b0100e9d89ed49f94e1ded923	d__Bacteria; p__Bacteroidota; c__Bacteroidia; o__Bacteroidales; f__Muribaculaceae; g__Muribaculaceae; s__uncultured_rumen	1
553f7a86dccb79e62c649168e6f5dfe8	d__Bacteria; p__Bacteroidota; c__Bacteroidia; o__Bacteroidales; f__Rikenellaceae; g__Rikenellaceae_RC9_gut_group	1
555160d15e309cab92c6cdbdcc46f455	d__Bacteria; p__Bacteroidota; c__Bacteroidia; o__Bacteroidales; f__Muribaculaceae; g__Muribaculaceae; s__uncultured_rumen	1
55561a1467e8cce5a7ff56ec627ffaa4	d__Bacteria; p__Bacteroidota; c__Bacteroidia; o__Bacteroidales; f__Bacteroidales_RF16_group; g__Bacteroidales_RF16_group	1
555caf8c9c73b8f3b77fce4b7bc8e642	d__Bacteria; p__Bacteroidota; c__Bacteroidia; o__Bacteroidales; f__Prevotellaceae; g__Prevotella; s__uncultured_rumen	0.750425
55635fa43171ad5d1a745d0776c23f0c	d__Bacteria; p__Bacteroidota; c__Bacteroidia; o__Bacteroidales; f__Prevotellaceae; g__Prevotella; s__uncultured_rumen	0.985984
556719141f64c0dd34f7ab596a619961	d__Bacteria; p__Bacteroidota; c__Bacteroidia; o__Bacteroidales; f__Muribaculaceae; g__Muribaculaceae; s__uncultured_rumen	0.999978
5568648b4f2c21715af2abb5eefb541d	d__Bacteria; p__Patescibacteria; c__Saccharimonadia; o__Saccharimonadales; f__Saccharimonadaceae; g__Candidatus_Saccharimonas	1
556c9daf5d3a45252d1286728be404cd	d__Bacteria; p__Bacteroidota; c__Bacteroidia; o__Bacteroidales; f__Prevotellaceae; g__Prevotella; s__uncultured_rumen	0.915418
5570989c46f29d63d574dcb7ea0f077a	d__Bacteria; p__Firmicutes; c__Clostridia; o__Lachnospirales; f__Lachnospiraceae; g__Lachnospiraceae_NK3A20_group; s__unidentified_rumen	0.908287
55747c47319b072da59d12543e62e297	d__Bacteria; p__Firmicutes; c__Clostridia; o__Oscillospirales; f__Ruminococcaceae; g__Ruminococcus	0.998276
557965a07f91a0ae2e3f9762f152e53c	d__Bacteria; p__Firmicutes; c__Clostridia; o__Clostridia_UCG-014; f__Clostridia_UCG-014; g__Clostridia_UCG-014; s__uncultured_rumen	0.784404
559ff9f622b849331ecb6cf4c1cf5ffe	d__Bacteria; p__Bacteroidota; c__Bacteroidia; o__Bacteroidales; f__F082; g__F082; s__uncultured_rumen	0.929719
55b8f708d3561852ca20801e513b08a7	d__Bacteria; p__Bacteroidota; c__Bacteroidia; o__Bacteroidales; f__Prevotellaceae; g__Prevotellaceae_UCG-001; s__uncultured_bacterium	0.999036
55dd03799e007dc18673842b286d27e2	d__Bacteria; p__Bacteroidota; c__Bacteroidia; o__Bacteroidales; f__Prevotellaceae; g__Prevotella; s__uncultured_rumen	0.943382
55eda3ae54d948f6e06a5590591b7461	d__Bacteria; p__Bacteroidota; c__Bacteroidia; o__Bacteroidales; f__F082; g__F082; s__uncultured_rumen	0.816087
5608a1e09fb3232f0fb71d5fe2e6a1e3	d__Bacteria; p__Bacteroidota; c__Bacteroidia; o__Bacteroidales; f__Prevotellaceae; g__Prevotella; s__uncultured_rumen	0.975858
560ca8f7587cc6ccf1063cb745cada25	d__Bacteria; p__Bacteroidota; c__Bacteroidia; o__Bacteroidales; f__Prevotellaceae; g__Prevotella; s__uncultured_rumen	0.993234
561e24407181ce81f8462632e3141183	d__Bacteria; p__Firmicutes; c__Clostridia; o__Oscillospirales; f__Ruminococcaceae; g__uncultured; s__uncultured_rumen	0.998053
562d0c5e0853a8e955e228269a12ee8d	d__Bacteria; p__Bacteroidota; c__Bacteroidia; o__Bacteroidales; f__Prevotellaceae; g__Prevotellaceae_UCG-001; s__uncultured_rumen	0.919856
562d88223c6da0fb5d5db1021ce74e07	d__Bacteria; p__Firmicutes; c__Clostridia; o__Lachnospirales; f__Lachnospiraceae; g__Lachnospiraceae_NK3A20_group	0.998981
56356cc039ebbcef57594acf7cac0859	d__Bacteria; p__Bacteroidota; c__Bacteroidia; o__Bacteroidales; f__Prevotellaceae; g__Prevotellaceae_UCG-001; s__uncultured_rumen	0.935899
563bead707f21b7a76a75fbe571dc7dc	d__Bacteria; p__Firmicutes; c__Clostridia; o__Oscillospirales; f__UCG-010; g__UCG-010	0.999971
563ffab25c10a28c8e0038492c5495a8	d__Bacteria; p__Bacteroidota; c__Bacteroidia; o__Bacteroidales; f__Prevotellaceae; g__Prevotella; s__uncultured_rumen	0.984681
5662f4ba796415f16e55d564ba13af08	d__Bacteria; p__Firmicutes; c__Clostridia; o__Oscillospirales; f__Oscillospiraceae; g__Papillibacter; s__uncultured_rumen	0.996577
5668ba7909f419bb23421837c46abc5e	d__Bacteria; p__Bacteroidota; c__Bacteroidia; o__Bacteroidales; f__Rikenellaceae; g__Rikenellaceae_RC9_gut_group	1
566be9a0f933774e8400eb756d131243	d__Bacteria; p__Bacteroidota; c__Bacteroidia; o__Bacteroidales; f__Rikenellaceae; g__Rikenellaceae_RC9_gut_group; s__uncultured_rumen	0.996924
56707df81f2682c1ecff5b3f384a9695	d__Bacteria; p__Bacteroidota; c__Bacteroidia; o__Bacteroidales; f__Rikenellaceae; g__Rikenellaceae_RC9_gut_group; s__unidentified_rumen	0.990126
5673ed074dd1eb3ceca70f14882e1d83	d__Bacteria; p__Bacteroidota; c__Bacteroidia; o__Bacteroidales; f__Bacteroidales_UCG-001; g__Bacteroidales_UCG-001; s__uncultured_rumen	0.999996
567a2c5f5053654872fa800058c43fb6	d__Bacteria; p__Bacteroidota; c__Bacteroidia; o__Bacteroidales; f__Prevotellaceae; g__Prevotellaceae_UCG-003; s__uncultured_rumen	0.999829
5681daafb0666d83544fa886c1232a24	d__Bacteria; p__Bacteroidota; c__Bacteroidia; o__Bacteroidales; f__Prevotellaceae; g__Prevotella; s__uncultured_rumen	0.98352
56881a4808ae1c2c1d60efd18cbd3a5d	d__Bacteria; p__Bacteroidota; c__Bacteroidia; o__Bacteroidales; f__Prevotellaceae; g__Prevotella; s__uncultured_rumen	0.912628
5689d12424f4565834f34a2673408381	d__Bacteria; p__Firmicutes; c__Clostridia; o__Oscillospirales; f__Ruminococcaceae; g__uncultured; s__uncultured_rumen	0.972029
56943c1942f1376831d1b6efddcf89b6	d__Bacteria; p__Bacteroidota; c__Bacteroidia; o__Bacteroidales; f__Prevotellaceae; g__Prevotella; s__uncultured_rumen	0.922417
56a1ed1688d2c29cd13f40dd867d4c95	d__Bacteria; p__Bacteroidota; c__Bacteroidia; o__Bacteroidales; f__Prevotellaceae; g__Prevotella; s__uncultured_rumen	0.747597
56a82e7cca0b9262de9f6c3059f73e53	d__Bacteria; p__Firmicutes; c__Clostridia; o__Oscillospirales; f__[Eubacterium]_coprostanoligenes_group; g__[Eubacterium]_coprostanoligenes_group	0.994479
56ac4c8be6da7e64135b5a0c8e0379d1	d__Bacteria; p__Bacteroidota; c__Bacteroidia; o__Bacteroidales; f__Rikenellaceae; g__Rikenellaceae_RC9_gut_group; s__uncultured_rumen	0.996896
56ba25da28fbd90b93dc74bc95c2ae92	d__Bacteria; p__Bacteroidota; c__Bacteroidia; o__Bacteroidales; f__F082; g__F082	0.999951
56d1b0f420920041da1b7145d15850f4	d__Bacteria; p__Bacteroidota; c__Bacteroidia; o__Bacteroidales; f__Prevotellaceae; g__Prevotella	0.999952
56d8b729e686f8f62e3c20fc6f175cda	d__Bacteria; p__Firmicutes; c__Clostridia; o__Christensenellales; f__Christensenellaceae; g__Christensenellaceae_R-7_group; s__uncultured_bacterium	0.753971
56e180e7688ebed03c84f19ebed244c8	d__Bacteria; p__Firmicutes; c__Clostridia; o__Oscillospirales; f__Ruminococcaceae; g__Ruminococcus; s__bacterium_XPD3003	0.806012
56f80773926be4b667861b64c3a7af65	d__Bacteria; p__Bacteroidota; c__Bacteroidia; o__Bacteroidales; f__Prevotellaceae; g__Prevotella; s__uncultured_rumen	0.962568
56fd43e19b90e331d799c51dda3aaf9b	d__Bacteria; p__Spirochaetota; c__Spirochaetia; o__Spirochaetales; f__Spirochaetaceae; g__Sphaerochaeta; s__uncultured_rumen	1
[truncated: 3,976 more rows]

## Sheet: Table S2
Table S2. The results of metadata annotation of 3,588 ASVs for archaea.
Feature ID	Taxon	Confidence
16d571c8109f1ecdc8eae54587dc2b8e	d__Archaea; p__Euryarchaeota; c__Methanobacteria; o__Methanobacteriales; f__Methanobacteriaceae; g__Methanobrevibacter; s__Methanobrevibacter_ruminantium	0.986101
4d036df159c554ab63c3fd59a05d93b8	d__Archaea; p__Euryarchaeota; c__Methanobacteria; o__Methanobacteriales; f__Methanobacteriaceae; g__Methanobrevibacter; s__Methanobrevibacter_ruminantium	0.986383
9f6aaf4d3140ac14f7888ac20cea0360	d__Archaea; p__Euryarchaeota; c__Methanobacteria; o__Methanobacteriales; f__Methanobacteriaceae; g__Methanobrevibacter; s__Methanobrevibacter_ruminantium	0.983219
0eba89f5729061a7452255393aa9dc16	d__Archaea; p__Euryarchaeota; c__Methanobacteria; o__Methanobacteriales; f__Methanobacteriaceae; g__Methanobrevibacter; s__Methanobrevibacter_ruminantium	0.983104
12abece7c00840f914b2fa022bddb966	d__Archaea; p__Euryarchaeota; c__Methanobacteria; o__Methanobacteriales; f__Methanobacteriaceae; g__Methanobrevibacter; s__Methanobrevibacter_ruminantium	0.986215
c166b87874563d15a612582f0e020254	d__Archaea; p__Euryarchaeota; c__Methanobacteria; o__Methanobacteriales; f__Methanobacteriaceae; g__Methanobrevibacter; s__Methanobrevibacter_ruminantium	0.980082
5bca3097a4b20f5a0f1f7da371c99aa7	d__Archaea; p__Euryarchaeota; c__Methanobacteria; o__Methanobacteriales; f__Methanobacteriaceae; g__Methanobrevibacter; s__Methanobrevibacter_ruminantium	0.983096
a79bd9b2d25ff461920a427e751aba54	d__Archaea; p__Euryarchaeota; c__Methanobacteria; o__Methanobacteriales; f__Methanobacteriaceae; g__Methanobrevibacter	0.819675
f6ae1580cf7e4e5c8c8395146fdc5990	d__Archaea; p__Euryarchaeota; c__Methanobacteria; o__Methanobacteriales; f__Methanobacteriaceae; g__Methanobrevibacter; s__Methanobrevibacter_ruminantium	0.983418
77435e598659f40714d01f87df8908d2	d__Archaea; p__Euryarchaeota; c__Methanobacteria; o__Methanobacteriales; f__Methanobacteriaceae; g__Methanobrevibacter; s__Methanobrevibacter_ruminantium	0.983391
5db2c3fe1f02f42a05c21e9b05212c5e	d__Archaea; p__Euryarchaeota; c__Methanobacteria; o__Methanobacteriales; f__Methanobacteriaceae; g__Methanobrevibacter	0.814663
1a48cda41fe3d205be23c51a45bbbc88	d__Archaea; p__Euryarchaeota; c__Methanobacteria; o__Methanobacteriales; f__Methanobacteriaceae; g__Methanobrevibacter; s__Methanobrevibacter_ruminantium	0.986239
c5ba67454e174658a9392e837883677f	d__Archaea; p__Euryarchaeota; c__Methanobacteria; o__Methanobacteriales; f__Methanobacteriaceae; g__Methanobrevibacter; s__Methanobrevibacter_ruminantium	0.986218
7b3649f55e7935d7b7c65cbb3d913eb4	d__Archaea; p__Thermoplasmatota; c__Thermoplasmata; o__Methanomassiliicoccales; f__Methanomethylophilaceae; g__uncultured; s__uncultured_Methanobacteriales	0.999178
2545d95e73c329ec641cdd7db6d7f87e	d__Archaea; p__Euryarchaeota; c__Methanobacteria; o__Methanobacteriales; f__Methanobacteriaceae; g__Methanobrevibacter; s__Methanobrevibacter_ruminantium	0.98951
415567a0fdc0151eb31eccfbf0cae1c4	d__Archaea; p__Thermoplasmatota; c__Thermoplasmata; o__Methanomassiliicoccales; f__Methanomethylophilaceae; g__uncultured; s__uncultured_Methanobacteriales	0.998926
de5f5f046516249021161284da1e98a3	d__Archaea; p__Euryarchaeota; c__Methanobacteria; o__Methanobacteriales; f__Methanobacteriaceae; g__Methanobrevibacter	0.831486
bc299fe1dcfec4c08affb5eb6ab89cfc	d__Archaea; p__Thermoplasmatota; c__Thermoplasmata; o__Methanomassiliicoccales; f__Methanomethylophilaceae; g__uncultured; s__uncultured_Methanobacteriales	0.999083
538e05c8e31fc5dbed13dcd218711a8d	d__Archaea; p__Euryarchaeota; c__Methanobacteria; o__Methanobacteriales; f__Methanobacteriaceae; g__Methanobrevibacter; s__Methanobrevibacter_ruminantium	0.983127
9e83f88aa21289092bb2873ba0ff8835	d__Archaea; p__Euryarchaeota; c__Methanobacteria; o__Methanobacteriales; f__Methanobacteriaceae; g__Methanobrevibacter	0.860697
0ca3ba7d1cf1276ab543ed9e62e1e7f0	d__Archaea; p__Euryarchaeota; c__Methanobacteria; o__Methanobacteriales; f__Methanobacteriaceae; g__Methanobrevibacter	0.860163
c09b03dd71a28c88c2ebd2f1441e26f7	d__Archaea; p__Euryarchaeota; c__Methanobacteria; o__Methanobacteriales; f__Methanobacteriaceae; g__Methanobrevibacter; s__Methanobrevibacter_ruminantium	0.980399
dab3eea061b940487bcec43cc918e2ed	d__Archaea; p__Euryarchaeota; c__Methanobacteria; o__Methanobacteriales; f__Methanobacteriaceae; g__Methanobrevibacter; s__Methanobrevibacter_ruminantium	0.979983
242485cf1de0b13aaadb05305ae5fe3f	d__Archaea; p__Thermoplasmatota; c__Thermoplasmata; o__Methanomassiliicoccales; f__Methanomethylophilaceae; g__uncultured; s__uncultured_Methanobacteriales	0.999507
a400741b80506e94c4e0d3e8d78148d2	d__Archaea; p__Euryarchaeota; c__Methanobacteria; o__Methanobacteriales; f__Methanobacteriaceae; g__Methanobrevibacter	0.862788
91981aad9cc1fa0cc3c4362fe0aba400	d__Archaea; p__Euryarchaeota; c__Methanobacteria; o__Methanobacteriales; f__Methanobacteriaceae; g__Methanobrevibacter	0.841951
dbcdf3a5587bbd425ca5393d11896498	d__Archaea; p__Thermoplasmatota; c__Thermoplasmata; o__Methanomassiliicoccales; f__Methanomethylophilaceae; g__uncultured; s__uncultured_Methanobacteriales	0.999076
c311028984877010088e5de782d1fc24	d__Archaea; p__Thermoplasmatota; c__Thermoplasmata; o__Methanomassiliicoccales; f__Methanomethylophilaceae; g__uncultured; s__uncultured_Methanobacteriales	0.998821
1fbb89330070a23203abb01419993ec9	d__Archaea; p__Euryarchaeota; c__Methanobacteria; o__Methanobacteriales; f__Methanobacteriaceae; g__Methanobrevibacter	0.843168
71e3a9bf3a48ea43a4c2ae04783eea7a	d__Archaea; p__Euryarchaeota; c__Methanobacteria; o__Methanobacteriales; f__Methanobacteriaceae; g__Methanobrevibacter	0.929985
6be061306372276f6eea4cb2aafdbff5	d__Archaea; p__Euryarchaeota; c__Methanobacteria; o__Methanobacteriales; f__Methanobacteriaceae; g__Methanobrevibacter; s__Methanobrevibacter_ruminantium	0.983168
2fb7e5f6b823284359b69677e5c1af5c	d__Archaea; p__Euryarchaeota; c__Methanobacteria; o__Methanobacteriales; f__Methanobacteriaceae; g__Methanobrevibacter; s__Methanobrevibacter_ruminantium	0.983216
a8b067e2501503e90524b1fea9abe0ad	d__Archaea; p__Euryarchaeota; c__Methanobacteria; o__Methanobacteriales; f__Methanobacteriaceae; g__Methanobrevibacter; s__Methanobrevibacter_ruminantium	0.983104
8d98f2f4613e58d6e3a3d8bd016379fd	d__Archaea; p__Euryarchaeota; c__Methanobacteria; o__Methanobacteriales; f__Methanobacteriaceae; g__Methanobrevibacter; s__Methanobrevibacter_ruminantium	0.983669
ee14b42c5b3d50986c080b464f390d76	d__Archaea; p__Euryarchaeota; c__Methanobacteria; o__Methanobacteriales; f__Methanobacteriaceae; g__Methanobrevibacter	0.851414
32f5c09214c905c8c425746ed4b68bfb	d__Archaea; p__Euryarchaeota; c__Methanobacteria; o__Methanobacteriales; f__Methanobacteriaceae; g__Methanobrevibacter; s__Methanobrevibacter_ruminantium	0.98315
94608ac50ce10d8b32e703d36f9f6fe4	d__Archaea; p__Euryarchaeota; c__Methanobacteria; o__Methanobacteriales; f__Methanobacteriaceae; g__Methanobrevibacter; s__Methanobrevibacter_ruminantium	0.980078
a567661ac71bb9b426df8afdf783c6d5	d__Archaea; p__Euryarchaeota; c__Methanobacteria; o__Methanobacteriales; f__Methanobacteriaceae; g__Methanobrevibacter; s__Methanobrevibacter_ruminantium	0.983245
ae4bdb0838abdc0b5b6305d7af4ab0ea	d__Archaea; p__Euryarchaeota; c__Methanobacteria; o__Methanobacteriales; f__Methanobacteriaceae; g__Methanobrevibacter; s__Methanobrevibacter_ruminantium	0.983085
3de49bbf036e902b94de1856812587ab	d__Archaea; p__Euryarchaeota; c__Methanobacteria; o__Methanobacteriales; f__Methanobacteriaceae; g__Methanobrevibacter	0.845851
84eaa5039027307e2abc2058f28dfee4	d__Archaea; p__Euryarchaeota; c__Methanobacteria; o__Methanobacteriales; f__Methanobacteriaceae; g__Methanobrevibacter	0.948639
b0d5dd988955703030bb706652b3bb67	d__Archaea; p__Euryarchaeota; c__Methanobacteria; o__Methanobacteriales; f__Methanobacteriaceae; g__Methanobrevibacter; s__Methanobrevibacter_ruminantium	0.983148
95a14a7f06bf70049993617c91157bda	d__Archaea; p__Euryarchaeota; c__Methanobacteria; o__Methanobacteriales; f__Methanobacteriaceae; g__Methanobrevibacter	0.815429
6b7023a7d9cd984922c58ea340254d6e	d__Archaea; p__Thermoplasmatota; c__Thermoplasmata; o__Methanomassiliicoccales; f__Methanomethylophilaceae; g__uncultured; s__uncultured_Methanobacteriales	0.999099
603a6bff8f2ad19ebd524fc5aa3a85d7	d__Archaea; p__Euryarchaeota; c__Methanobacteria; o__Methanobacteriales; f__Methanobacteriaceae; g__Methanobrevibacter; s__Methanobrevibacter_ruminantium	0.98319
196297330a55214f7b7ece7b405abd09	d__Archaea; p__Euryarchaeota; c__Methanobacteria; o__Methanobacteriales; f__Methanobacteriaceae; g__Methanobrevibacter; s__Methanobrevibacter_ruminantium	0.980085
2aa94912609e005293303d35a0cbada3	d__Archaea; p__Euryarchaeota; c__Methanobacteria; o__Methanobacteriales; f__Methanobacteriaceae; g__Methanobrevibacter	0.838564
1813fca72e81e277b042f1f28d976194	d__Archaea; p__Euryarchaeota; c__Methanobacteria; o__Methanobacteriales; f__Methanobacteriaceae; g__Methanobrevibacter; s__Methanobrevibacter_ruminantium	0.989166
3fdc06edde5ba427fc5744008f36dbf1	d__Archaea; p__Euryarchaeota; c__Methanobacteria; o__Methanobacteriales; f__Methanobacteriaceae; g__Methanobrevibacter	0.82502
a9c16c3c1eff50ee57628bafa1264154	d__Archaea; p__Euryarchaeota; c__Methanobacteria; o__Methanobacteriales; f__Methanobacteriaceae; g__Methanobrevibacter	0.844589
ec033b2c2784e89b14be69ac8fd3545d	d__Archaea; p__Euryarchaeota; c__Methanobacteria; o__Methanobacteriales; f__Methanobacteriaceae; g__Methanobrevibacter; s__Methanobrevibacter_ruminantium	0.9832
4c052bead8cd68fd8ba402792cf3edd3	d__Archaea; p__Euryarchaeota; c__Methanobacteria; o__Methanobacteriales; f__Methanobacteriaceae; g__Methanobrevibacter; s__Methanobrevibacter_ruminantium	0.980169
4056773427988633d15598120a654f7e	d__Archaea; p__Euryarchaeota; c__Methanobacteria; o__Methanobacteriales; f__Methanobacteriaceae; g__Methanobrevibacter	0.82313
735c46f8daf6bc989427eca7f911d506	d__Archaea; p__Euryarchaeota; c__Methanobacteria; o__Methanobacteriales; f__Methanobacteriaceae; g__Methanobrevibacter; s__Methanobrevibacter_ruminantium	0.991183
932522879e2a75d9bc552b209cda4b90	d__Archaea; p__Euryarchaeota; c__Methanobacteria; o__Methanobacteriales; f__Methanobacteriaceae; g__Methanobrevibacter; s__Methanobrevibacter_ruminantium	0.983089
eee118a5e8281b0129dda1d49989edff	d__Archaea; p__Euryarchaeota; c__Methanobacteria; o__Methanobacteriales; f__Methanobacteriaceae; g__Methanobrevibacter; s__Methanobrevibacter_ruminantium	0.983363
acfc8d30e33d1984f5cb86afdc34769b	d__Archaea; p__Euryarchaeota; c__Methanobacteria; o__Methanobacteriales; f__Methanobacteriaceae; g__Methanobrevibacter; s__Methanobrevibacter_ruminantium	0.983021
404dcc60df795e2fc044e4b1f3ea177e	d__Archaea; p__Thermoplasmatota; c__Thermoplasmata; o__Methanomassiliicoccales; f__Methanomethylophilaceae; g__uncultured; s__uncultured_Methanobacteriales	0.999103
6604229450b3adc1f23b34bb08826536	d__Archaea; p__Euryarchaeota; c__Methanobacteria; o__Methanobacteriales; f__Methanobacteriaceae; g__Methanobrevibacter; s__Methanobrevibacter_ruminantium	0.980182
0ef17ff45902cfbffd17ef6375a693d6	d__Archaea; p__Thermoplasmatota; c__Thermoplasmata; o__Methanomassiliicoccales; f__Methanomethylophilaceae; g__uncultured	0.996743
76cc849adee6054b7a56259b262215e2	d__Archaea; p__Euryarchaeota; c__Methanobacteria; o__Methanobacteriales; f__Methanobacteriaceae; g__Methanobrevibacter; s__Methanobrevibacter_ruminantium	0.992754
d7f73caa836c919817ceef6229085e4c	d__Archaea; p__Euryarchaeota; c__Methanobacteria; o__Methanobacteriales; f__Methanobacteriaceae; g__Methanobrevibacter	0.830193
ca99f60275fd605a6a2230ced28ecc4c	d__Archaea; p__Euryarchaeota; c__Methanobacteria; o__Methanobacteriales; f__Methanobacteriaceae; g__Methanobrevibacter; s__Methanobrevibacter_ruminantium	0.992649
bd614883316e058a878c899a40be2df0	d__Archaea; p__Euryarchaeota; c__Methanobacteria; o__Methanobacteriales; f__Methanobacteriaceae; g__Methanobrevibacter; s__Methanobrevibacter_ruminantium	0.990943
9073626f82ee2c2598646f4dc09276d9	d__Archaea; p__Euryarchaeota; c__Methanobacteria; o__Methanobacteriales; f__Methanobacteriaceae; g__Methanobrevibacter	0.837364
962e89edcae82afabcf5de9f8f781e80	d__Archaea; p__Euryarchaeota; c__Methanobacteria; o__Methanobacteriales; f__Methanobacteriaceae; g__Methanobrevibacter	0.933221
59362442122415a19d784f25d4778b46	d__Archaea; p__Euryarchaeota; c__Methanobacteria; o__Methanobacteriales; f__Methanobacteriaceae; g__Methanobrevibacter	0.919632
8a29a904e732275d2f12710106e6bed9	d__Archaea; p__Euryarchaeota; c__Methanobacteria; o__Methanobacteriales; f__Methanobacteriaceae; g__Methanobrevibacter	0.804219
e85dc2ce878a47f76cba3abbd612f218	d__Archaea; p__Euryarchaeota; c__Methanobacteria; o__Methanobacteriales; f__Methanobacteriaceae; g__Methanobrevibacter; s__Methanobrevibacter_ruminantium	0.99261
5202aced9ede3d559099207fdc6eddc7	d__Archaea; p__Euryarchaeota; c__Methanobacteria; o__Methanobacteriales; f__Methanobacteriaceae; g__Methanobrevibacter	0.936259
0528e96a3bd73cd5a5e7aeb2f512a373	d__Archaea; p__Euryarchaeota; c__Methanobacteria; o__Methanobacteriales; f__Methanobacteriaceae; g__Methanobrevibacter	0.920655
12e40ccb5017f2f516558b272976bee9	d__Archaea; p__Euryarchaeota; c__Methanobacteria; o__Methanobacteriales; f__Methanobacteriaceae; g__Methanobrevibacter	0.821199
dc74f97054f3e07a2e3365d9e7cd4a02	d__Archaea; p__Euryarchaeota; c__Methanobacteria; o__Methanobacteriales; f__Methanobacteriaceae; g__Methanobrevibacter; s__Methanobrevibacter_ruminantium	0.991044
198a6759dfb4c706284a2092a6a50e48	d__Archaea; p__Thermoplasmatota; c__Thermoplasmata; o__Methanomassiliicoccales; f__Methanomethylophilaceae; g__uncultured; s__uncultured_Methanobacteriales	0.999015
5658d47d16e070aaec65d7796a27925d	d__Archaea; p__Euryarchaeota; c__Methanobacteria; o__Methanobacteriales; f__Methanobacteriaceae; g__Methanobrevibacter	0.810975
e32b276b019019a9ef30727bde8553d9	d__Archaea; p__Euryarchaeota; c__Methanobacteria; o__Methanobacteriales; f__Methanobacteriaceae; g__Methanobrevibacter	0.950648
ac81e15426a5f2b27085caf44ec01166	d__Archaea; p__Euryarchaeota; c__Methanobacteria; o__Methanobacteriales; f__Methanobacteriaceae; g__Methanobrevibacter; s__Methanobrevibacter_ruminantium	0.980057
266031e83e838ad8aaa54d8a223a10b4	d__Archaea; p__Euryarchaeota; c__Methanobacteria; o__Methanobacteriales; f__Methanobacteriaceae; g__Methanobrevibacter	0.867641
0f4579be52c3c5849cdc804b177a38a7	d__Archaea; p__Thermoplasmatota; c__Thermoplasmata; o__Methanomassiliicoccales; f__Methanomethylophilaceae; g__uncultured; s__uncultured_Methanobacteriales	0.999227
89e7e5d146198fc2ff111fd9656f2b3a	d__Archaea; p__Euryarchaeota; c__Methanobacteria; o__Methanobacteriales; f__Methanobacteriaceae; g__Methanobrevibacter	0.790298
472f4b6ec42de633831b6296ef3033e1	d__Archaea; p__Thermoplasmatota; c__Thermoplasmata; o__Methanomassiliicoccales; f__Methanomethylophilaceae; g__uncultured; s__uncultured_Methanobacteriales	0.999001
470695333f51e7e21396bb0af9a63db1	d__Archaea; p__Euryarchaeota; c__Methanobacteria; o__Methanobacteriales; f__Methanobacteriaceae; g__Methanobrevibacter	0.832503
093eb67996f9d31c014468c872af7562	d__Archaea; p__Euryarchaeota; c__Methanobacteria; o__Methanobacteriales; f__Methanobacteriaceae; g__Methanobrevibacter	0.895625
e9ad6c1d0694e5c4c088cb8edd9a79d5	d__Archaea; p__Thermoplasmatota; c__Thermoplasmata; o__Methanomassiliicoccales; f__Methanomethylophilaceae; g__uncultured; s__uncultured_Methanobacteriales	0.998922
db46237b96a0c480898eda66a86bca9f	d__Archaea; p__Euryarchaeota; c__Methanobacteria; o__Methanobacteriales; f__Methanobacteriaceae; g__Methanobrevibacter	0.943262
eb22dce2b80a1ba3bc535359d8214ee7	d__Archaea; p__Euryarchaeota; c__Methanobacteria; o__Methanobacteriales; f__Methanobacteriaceae; g__Methanobrevibacter	0.82605
f614204ebb78b3b46ba43ad9aeb1c50d	d__Archaea; p__Euryarchaeota; c__Methanobacteria; o__Methanobacteriales; f__Methanobacteriaceae; g__Methanobrevibacter	0.829127
aba7feb2a2cb834103c57602d109d276	d__Archaea; p__Euryarchaeota; c__Methanobacteria; o__Methanobacteriales; f__Methanobacteriaceae; g__Methanobrevibacter; s__Methanobrevibacter_ruminantium	0.980125
7beeb362dc00f1f840c142aa20ae1bfe	d__Archaea; p__Euryarchaeota; c__Methanobacteria; o__Methanobacteriales; f__Methanobacteriaceae; g__Methanobrevibacter; s__Methanobrevibacter_ruminantium	0.991203
534d41c86bcb9dc4930cc080fb75ed58	d__Archaea; p__Euryarchaeota; c__Methanobacteria; o__Methanobacteriales; f__Methanobacteriaceae; g__Methanobrevibacter	0.867636
a4382d468cec0e1c0811767da4a450ba	d__Archaea; p__Thermoplasmatota; c__Thermoplasmata; o__Methanomassiliicoccales; f__Methanomethylophilaceae; g__uncultured; s__uncultured_Methanobacteriales	0.999408
039de3df85a358f9f5dbba9593a1de86	d__Archaea; p__Euryarchaeota; c__Methanobacteria; o__Methanobacteriales; f__Methanobacteriaceae; g__Methanobrevibacter	0.81675
beb289e11ec767770317fdc252f4999e	d__Archaea; p__Euryarchaeota; c__Methanobacteria; o__Methanobacteriales; f__Methanobacteriaceae; g__Methanobrevibacter; s__Methanobrevibacter_ruminantium	0.991024
f3c492d82ad93df5df28aa95fe22a9d2	d__Archaea; p__Thermoplasmatota; c__Thermoplasmata; o__Methanomassiliicoccales; f__Methanomethylophilaceae; g__uncultured; s__uncultured_Methanobacteriales	0.998725
44b5adc4466e3b33932af99505327f56	d__Archaea; p__Thermoplasmatota; c__Thermoplasmata; o__Methanomassiliicoccales; f__Methanomethylophilaceae; g__uncultured	0.996664
027349ac6b3bb24ed504941cef6b8d79	d__Archaea; p__Euryarchaeota; c__Methanobacteria; o__Methanobacteriales; f__Methanobacteriaceae; g__Methanobrevibacter; s__Methanobrevibacter_ruminantium	0.983178
82e14d0c307a73993751f0db9c84fb9a	d__Archaea; p__Thermoplasmatota; c__Thermoplasmata; o__Methanomassiliicoccales; f__Methanomethylophilaceae; g__uncultured; s__uncultured_rumen	0.839545
fe7c29a5c3ed98e6bda2c5cb6e4713e0	d__Archaea; p__Thermoplasmatota; c__Thermoplasmata; o__Methanomassiliicoccales; f__Methanomethylophilaceae; g__uncultured; s__uncultured_Methanobacteriales	0.999004
dec0a87c776c6d4f99191b900154f89b	d__Archaea; p__Thermoplasmatota; c__Thermoplasmata; o__Methanomassiliicoccales; f__Methanomethylophilaceae; g__uncultured; s__uncultured_Methanobacteriales	0.999413
b7da0503d57a04cae7b74b7b8f3e4d64	d__Archaea; p__Thermoplasmatota; c__Thermoplasmata; o__Methanomassiliicoccales; f__Methanomethylophilaceae; g__uncultured; s__uncultured_rumen	0.838363
24fc203cb652936d0c236d646f062b60	d__Archaea; p__Thermoplasmatota; c__Thermoplasmata; o__Methanomassiliicoccales; f__Methanomethylophilaceae; g__uncultured; s__uncultured_Methanobacteriales	0.9993
f430cadacea0c8cfeb901d813a4ecaa2	d__Archaea; p__Euryarchaeota; c__Methanobacteria; o__Methanobacteriales; f__Methanobacteriaceae; g__Methanobrevibacter	0.832138
fb23c36208ddbcd5dce4e3b9643c8b21	d__Archaea; p__Thermoplasmatota; c__Thermoplasmata; o__Methanomassiliicoccales; f__Methanomethylophilaceae; g__uncultured; s__uncultured_Methanobacteriales	0.999362
a81fc2b695145e79899244633d6d5df9	d__Archaea; p__Euryarchaeota; c__Methanobacteria; o__Methanobacteriales; f__Methanobacteriaceae; g__Methanobrevibacter	0.808005
802da7e384f73a8b8b9830dbf6db83d8	d__Archaea; p__Euryarchaeota; c__Methanobacteria; o__Methanobacteriales; f__Methanobacteriaceae; g__Methanobrevibacter	0.804231
596df04b9e32df03837f90f3af781b3c	d__Archaea; p__Euryarchaeota; c__Methanobacteria; o__Methanobacteriales; f__Methanobacteriaceae; g__Methanobrevibacter; s__Methanobrevibacter_ruminantium	0.991089
0dcf826e8a12c54648612fb0ba4b8db0	d__Archaea; p__Euryarchaeota; c__Methanobacteria; o__Methanobacteriales; f__Methanobacteriaceae; g__Methanobrevibacter	0.860282
6881de64f92d90bebeeebc26b2906ad8	d__Archaea; p__Thermoplasmatota; c__Thermoplasmata; o__Methanomassiliicoccales; f__Methanomethylophilaceae; g__uncultured; s__uncultured_rumen	0.851341
b08093482e2f6181a2270da703cdb9ab	d__Archaea; p__Euryarchaeota; c__Methanobacteria; o__Methanobacteriales; f__Methanobacteriaceae; g__Methanobrevibacter	0.843218
adfe6dc75498251f2d27bd08139e9add	d__Archaea; p__Euryarchaeota; c__Methanobacteria; o__Methanobacteriales; f__Methanobacteriaceae; g__Methanobrevibacter	0.921168
b7beefd809a86bff0d441ec7a9c6717e	d__Archaea; p__Euryarchaeota; c__Methanobacteria; o__Methanobacteriales; f__Methanobacteriaceae; g__Methanobrevibacter; s__Methanobrevibacter_ruminantium	0.992808
c7e26de05ad4b5f63ce392e4504db589	d__Archaea; p__Euryarchaeota; c__Methanobacteria; o__Methanobacteriales; f__Methanobacteriaceae; g__Methanobrevibacter	0.85536
da370f214633f5ef9682f67ee9d38e71	d__Archaea; p__Thermoplasmatota; c__Thermoplasmata; o__Methanomassiliicoccales; f__Methanomethylophilaceae; g__uncultured; s__uncultured_rumen	0.847698
0d9c081f95bd25bbc51bfc064623fc7e	d__Archaea; p__Euryarchaeota; c__Methanobacteria; o__Methanobacteriales; f__Methanobacteriaceae; g__Methanobrevibacter; s__Methanobrevibacter_ruminantium	0.991115
22006cd01f659de480e773f05857ae1c	d__Archaea; p__Thermoplasmatota; c__Thermoplasmata; o__Methanomassiliicoccales; f__Methanomethylophilaceae; g__uncultured	0.997159
98d7c5f4c37ac38e3b193739121e50fb	d__Archaea; p__Thermoplasmatota; c__Thermoplasmata; o__Methanomassiliicoccales; f__Methanomethylophilaceae; g__uncultured	0.995711
1059d8b9750c25f6d89f96940699c217	d__Archaea; p__Euryarchaeota; c__Methanobacteria; o__Methanobacteriales; f__Methanobacteriaceae; g__Methanobrevibacter	0.998653
9de198d971bf3722d06e188002ad9f2f	d__Archaea; p__Euryarchaeota; c__Methanobacteria; o__Methanobacteriales; f__Methanobacteriaceae; g__Methanobrevibacter; s__Methanobrevibacter_ruminantium	0.976475
8bc41ec1e0ed02fc1a9bba5ed454dc7a	d__Archaea; p__Thermoplasmatota; c__Thermoplasmata; o__Methanomassiliicoccales; f__Methanomethylophilaceae; g__uncultured	0.996225
e043df543afc4e5bb8b72ed0e30acebd	d__Archaea; p__Thermoplasmatota; c__Thermoplasmata; o__Methanomassiliicoccales; f__Methanomethylophilaceae; g__uncultured	0.943678
e25f05b2b264d3746f103abeeea94995	d__Archaea; p__Euryarchaeota; c__Methanobacteria; o__Methanobacteriales; f__Methanobacteriaceae; g__Methanobrevibacter; s__Methanobrevibacter_ruminantium	0.992679
f8a531e20d90ab282d039793c092b48b	d__Archaea; p__Euryarchaeota; c__Methanobacteria; o__Methanobacteriales; f__Methanobacteriaceae; g__Methanobrevibacter; s__Methanobrevibacter_ruminantium	0.990989
ed40ffa2e11bece29629be5ae1a221ae	d__Archaea; p__Euryarchaeota; c__Methanobacteria; o__Methanobacteriales; f__Methanobacteriaceae; g__Methanobrevibacter; s__Methanobrevibacter_ruminantium	0.98332
dd48ed9ebb09fbe6fb76feca787bf937	d__Archaea; p__Thermoplasmatota; c__Thermoplasmata; o__Methanomassiliicoccales; f__Methanomethylophilaceae; g__uncultured	0.996506
191ca5d4465a6718057aad299bf12637	d__Archaea; p__Euryarchaeota; c__Methanobacteria; o__Methanobacteriales; f__Methanobacteriaceae; g__Methanobrevibacter; s__Methanobrevibacter_ruminantium	0.989283
1edca86d761c12e2917885d414be584c	d__Archaea; p__Thermoplasmatota; c__Thermoplasmata; o__Methanomassiliicoccales; f__Methanomethylophilaceae; g__uncultured	0.950023
6163f89cd0f64852280241da0bb7d7e1	d__Archaea; p__Thermoplasmatota; c__Thermoplasmata; o__Methanomassiliicoccales; f__Methanomethylophilaceae; g__uncultured	0.997671
108125ad7d63d6b81eafebf02cdd8449	d__Archaea; p__Euryarchaeota; c__Methanobacteria; o__Methanobacteriales; f__Methanobacteriaceae; g__Methanobrevibacter	0.812704
3819768eb573c50a3aede33dfb77bc1f	d__Archaea; p__Thermoplasmatota; c__Thermoplasmata; o__Methanomassiliicoccales; f__Methanomethylophilaceae; g__uncultured	0.943171
d58bc0ffae43469bfd9a0df351109d71	d__Archaea; p__Thermoplasmatota; c__Thermoplasmata; o__Methanomassiliicoccales; f__Methanomethylophilaceae; g__uncultured; s__uncultured_Methanobacteriales	0.998698
64c654ec93465e429f286259979bb572	d__Archaea; p__Euryarchaeota; c__Methanobacteria; o__Methanobacteriales; f__Methanobacteriaceae; g__Methanobrevibacter	0.850038
1e01a005fdb99b0daadc10e715624245	d__Archaea; p__Euryarchaeota; c__Methanobacteria; o__Methanobacteriales; f__Methanobacteriaceae; g__Methanobrevibacter; s__Methanobrevibacter_ruminantium	0.991058
0487ca620361962b1468833f62ffdb90	d__Archaea; p__Thermoplasmatota; c__Thermoplasmata; o__Methanomassiliicoccales; f__Methanomethylophilaceae; g__uncultured	0.948377
831213923089613c8cfab3681dc99b72	d__Archaea; p__Euryarchaeota; c__Methanobacteria; o__Methanobacteriales; f__Methanobacteriaceae; g__Methanobrevibacter	0.92218
c0179183e07ec85214c40bfec41ba7fd	d__Archaea; p__Euryarchaeota; c__Methanobacteria; o__Methanobacteriales; f__Methanobacteriaceae; g__Methanobrevibacter; s__Methanobrevibacter_ruminantium	0.991196
88e52d07eec189c8db7096cb51f2c49b	d__Archaea; p__Euryarchaeota; c__Methanobacteria; o__Methanobacteriales; f__Methanobacteriaceae; g__Methanobrevibacter; s__Methanobrevibacter_ruminantium	0.991119
8b1e7f67ebef579138a297b6a3108f34	d__Archaea; p__Thermoplasmatota; c__Thermoplasmata; o__Methanomassiliicoccales; f__Methanomethylophilaceae; g__uncultured; s__uncultured_rumen	0.846303
a84d37695ea3ac99511fe0293950a3fa	d__Archaea; p__Euryarchaeota; c__Methanobacteria; o__Methanobacteriales; f__Methanobacteriaceae; g__Methanobrevibacter; s__Methanobrevibacter_ruminantium	0.993614
49211114054b2f83e18b5aec9059cbed	d__Archaea; p__Thermoplasmatota; c__Thermoplasmata; o__Methanomassiliicoccales; f__Methanomethylophilaceae; g__uncultured	0.996401
ab63fc26aa7175a0eadf94ee37ce18ac	d__Archaea; p__Thermoplasmatota; c__Thermoplasmata; o__Methanomassiliicoccales; f__Methanomethylophilaceae; g__uncultured; s__uncultured_Methanobacteriales	0.999392
3f962899762090ba405a8f5df2e32b94	d__Archaea; p__Euryarchaeota; c__Methanobacteria; o__Methanobacteriales; f__Methanobacteriaceae; g__Methanobrevibacter	0.83772
e52e08c9a34a6314cbd15dc473eaf04a	d__Archaea; p__Thermoplasmatota; c__Thermoplasmata; o__Methanomassiliicoccales; f__Methanomethylophilaceae; g__uncultured; s__uncultured_Methanobacteriales	0.999294
b5c659e1e0c340fe6d0421aff2b78966	d__Archaea; p__Euryarchaeota; c__Methanobacteria; o__Methanobacteriales; f__Methanobacteriaceae; g__Methanobrevibacter; s__Methanobrevibacter_ruminantium	0.989246
b6c9add633f9afaaca885da8523a1e9a	d__Archaea; p__Euryarchaeota; c__Methanobacteria; o__Methanobacteriales; f__Methanobacteriaceae; g__Methanobrevibacter; s__Methanobrevibacter_ruminantium	0.990918
07dcd85241163829aae009f92897c69f	d__Archaea; p__Thermoplasmatota; c__Thermoplasmata; o__Methanomassiliicoccales; f__Methanomethylophilaceae; g__uncultured	0.935224
66b53b214150a35395cc5efdd710db11	d__Archaea; p__Euryarchaeota; c__Methanobacteria; o__Methanobacteriales; f__Methanobacteriaceae; g__Methanobrevibacter	0.99875
b28ad24b933e91c023d5234ee447cd44	d__Archaea; p__Euryarchaeota; c__Methanobacteria; o__Methanobacteriales; f__Methanobacteriaceae; g__Methanobrevibacter	0.910141
ea6237d7e1d6bff3571228898ef4e447	d__Archaea; p__Euryarchaeota; c__Methanobacteria; o__Methanobacteriales; f__Methanobacteriaceae; g__Methanobrevibacter; s__Methanobrevibacter_ruminantium	0.991131
71b9ee152104393f46774b09be005439	d__Archaea; p__Euryarchaeota; c__Methanobacteria; o__Methanobacteriales; f__Methanobacteriaceae; g__Methanobrevibacter; s__Methanobrevibacter_ruminantium	0.991234
2c81a2e2d250156188131228ed610eb5	d__Archaea; p__Euryarchaeota; c__Methanobacteria; o__Methanobacteriales; f__Methanobacteriaceae; g__Methanobrevibacter; s__Methanobrevibacter_ruminantium	0.989144
620e3258fca7408351c8e560b0caa383	d__Archaea; p__Thermoplasmatota; c__Thermoplasmata; o__Methanomassiliicoccales; f__Methanomethylophilaceae; g__uncultured; s__uncultured_Methanobacteriales	0.999252
0f292c77ed350cfe7e34dae96a672e07	d__Archaea; p__Thermoplasmatota; c__Thermoplasmata; o__Methanomassiliicoccales; f__Methanomethylophilaceae; g__uncultured	0.94089
170200b6b837b41d5f57e93481df3e4d	d__Archaea; p__Euryarchaeota; c__Methanobacteria; o__Methanobacteriales; f__Methanobacteriaceae; g__Methanobrevibacter	0.903255
746ee4b2d2d8177b9704de47816a0c75	d__Archaea; p__Thermoplasmatota; c__Thermoplasmata; o__Methanomassiliicoccales; f__Methanomethylophilaceae; g__uncultured; s__uncultured_Methanobacteriales	0.999417
9fd3bc040d272432935eb07cbb98b39d	d__Archaea; p__Thermoplasmatota; c__Thermoplasmata; o__Methanomassiliicoccales; f__Methanomethylophilaceae; g__uncultured; s__uncultured_rumen	0.849965
886ce499c240a0fbec10a30fe432f500	d__Archaea; p__Thermoplasmatota; c__Thermoplasmata; o__Methanomassiliicoccales; f__Methanomethylophilaceae; g__uncultured; s__uncultured_rumen	0.816038
109b7d8705c9fa061900c4783258b685	d__Archaea; p__Euryarchaeota; c__Methanobacteria; o__Methanobacteriales; f__Methanobacteriaceae; g__Methanobrevibacter; s__Methanobrevibacter_ruminantium	0.989428
bdc41f89f8061cdb84db596da325fe60	d__Archaea; p__Euryarchaeota; c__Methanobacteria; o__Methanobacteriales; f__Methanobacteriaceae; g__Methanobrevibacter; s__Methanobrevibacter_ruminantium	0.99778
d8d9e66f449ba09fbc5486db92838976	d__Archaea; p__Thermoplasmatota; c__Thermoplasmata; o__Methanomassiliicoccales; f__Methanomethylophilaceae; g__uncultured	0.955133
6a9198b2f9e22e60325aa98805751368	d__Archaea; p__Thermoplasmatota; c__Thermoplasmata; o__Methanomassiliicoccales; f__Methanomethylophilaceae; g__uncultured	0.995245
f442efd9058a180f29082fb7397fbb58	d__Archaea; p__Euryarchaeota; c__Methanobacteria; o__Methanobacteriales; f__Methanobacteriaceae; g__Methanobrevibacter	0.934992
b87aa4e1ca48493681e1de1c0d507621	d__Archaea; p__Thermoplasmatota; c__Thermoplasmata; o__Methanomassiliicoccales; f__Methanomethylophilaceae; g__uncultured	0.996302
c5064ce58f14345ca3beb938b465b92f	d__Archaea; p__Thermoplasmatota; c__Thermoplasmata; o__Methanomassiliicoccales; f__Methanomethylophilaceae; g__uncultured; s__uncultured_Methanobacteriales	0.999019
a2ee1435d291ce56384079c97eef3916	d__Archaea; p__Thermoplasmatota; c__Thermoplasmata; o__Methanomassiliicoccales; f__Methanomethylophilaceae; g__uncultured; s__uncultured_Methanobacteriales	0.999544
eb39d9bd01cd1977e1363b056921d988	d__Archaea; p__Thermoplasmatota; c__Thermoplasmata; o__Methanomassiliicoccales; f__Methanomethylophilaceae; g__uncultured	0.997299
5115b25b50d361c88976594579ef56d8	d__Archaea; p__Euryarchaeota; c__Methanobacteria; o__Methanobacteriales; f__Methanobacteriaceae; g__Methanobrevibacter	0.928485
d73f377056b2e0c1896a69481ca1461a	d__Archaea; p__Euryarchaeota; c__Methanobacteria; o__Methanobacteriales; f__Methanobacteriaceae; g__Methanobrevibacter	0.906564
b2efb48127492d6a873a23a88d1c8eea	d__Archaea; p__Thermoplasmatota; c__Thermoplasmata; o__Methanomassiliicoccales; f__Methanomethylophilaceae; g__uncultured	0.997118
b17dbb35f28bc8e6aaa614e0542062af	d__Archaea; p__Thermoplasmatota; c__Thermoplasmata; o__Methanomassiliicoccales; f__Methanomethylophilaceae; g__uncultured	0.935785
cfc6feace670fe4dde61ce8a4b38ecf0	d__Archaea; p__Thermoplasmatota; c__Thermoplasmata; o__Methanomassiliicoccales; f__Methanomethylophilaceae; g__uncultured	0.947392
ba5f9166e2ec21034a8868c4c01b5a16	d__Archaea; p__Euryarchaeota; c__Methanobacteria; o__Methanobacteriales; f__Methanobacteriaceae; g__Methanobrevibacter	0.912111
30ece030218b0b6952f993503ebc54cb	d__Archaea; p__Euryarchaeota; c__Methanobacteria; o__Methanobacteriales; f__Methanobacteriaceae; g__Methanobrevibacter; s__Methanobrevibacter_ruminantium	0.991079
925ceda4fb46035c2a3be08d58824360	d__Archaea; p__Euryarchaeota; c__Methanobacteria; o__Methanobacteriales; f__Methanobacteriaceae; g__Methanobrevibacter	0.917647
788d4aa0595e0806ed4c6eb53f2e9e31	d__Archaea; p__Euryarchaeota; c__Methanobacteria; o__Methanobacteriales; f__Methanobacteriaceae; g__Methanobrevibacter	0.9473
15ae206a0a37c79645b692e90bc5492a	d__Archaea; p__Thermoplasmatota; c__Thermoplasmata; o__Methanomassiliicoccales; f__Methanomethylophilaceae; g__uncultured; s__uncultured_rumen	0.849205
74e23a0b1b88b7124006bc6df2cfed2a	d__Archaea; p__Euryarchaeota; c__Methanobacteria; o__Methanobacteriales; f__Methanobacteriaceae; g__Methanobrevibacter	0.942083
66204c90eddc5c3dfcc3dad4f123e8a5	d__Archaea; p__Euryarchaeota; c__Methanobacteria; o__Methanobacteriales; f__Methanobacteriaceae; g__Methanobrevibacter	0.998723
04f613fdec7504464ad0fcefb3999fa6	d__Archaea; p__Thermoplasmatota; c__Thermoplasmata; o__Methanomassiliicoccales; f__Methanomethylophilaceae; g__uncultured	0.996847
c745675cfb9c598f8b69eb0aea14f13d	d__Archaea; p__Euryarchaeota; c__Methanobacteria; o__Methanobacteriales; f__Methanobacteriaceae; g__Methanobrevibacter; s__Methanobrevibacter_ruminantium	0.998315
6370a2fd92238751a304c74b0aec821d	d__Archaea; p__Euryarchaeota; c__Methanobacteria; o__Methanobacteriales; f__Methanobacteriaceae; g__Methanobrevibacter; s__Methanobrevibacter_ruminantium	0.987126
538555b028b0852bb059516bc8013040	d__Archaea; p__Thermoplasmatota; c__Thermoplasmata; o__Methanomassiliicoccales; f__Methanomethylophilaceae; g__uncultured	0.995951
ef64d06e03fc2a9e5f55abd7751dd757	d__Archaea; p__Euryarchaeota; c__Methanobacteria; o__Methanobacteriales; f__Methanobacteriaceae; g__Methanobrevibacter; s__Methanobrevibacter_ruminantium	0.990969
74a8677760ec66f0d5eed36c9bb6c581	d__Archaea; p__Thermoplasmatota; c__Thermoplasmata; o__Methanomassiliicoccales; f__Methanomethylophilaceae; g__uncultured	0.996575
00f16caff862fdf5e97c257bfb8e2e95	d__Archaea; p__Euryarchaeota; c__Methanobacteria; o__Methanobacteriales; f__Methanobacteriaceae; g__Methanobrevibacter; s__Methanobrevibacter_ruminantium	0.989316
7e8366cfc5da5594bb4c0bc692c74867	d__Archaea; p__Thermoplasmatota; c__Thermoplasmata; o__Methanomassiliicoccales; f__Methanomethylophilaceae; g__uncultured	0.997034
2149381abcbbb5f4d7433d82b08b3a1c	d__Archaea; p__Euryarchaeota; c__Methanobacteria; o__Methanobacteriales; f__Methanobacteriaceae; g__Methanobrevibacter; s__Methanobrevibacter_ruminantium	0.991031
c5c0897099c0093367b3053a31326498	d__Archaea; p__Euryarchaeota; c__Methanobacteria; o__Methanobacteriales; f__Methanobacteriaceae; g__Methanobrevibacter; s__Methanobrevibacter_ruminantium	0.989202
101837e860d4a5f17b8476b352c1c919	d__Archaea; p__Euryarchaeota; c__Methanobacteria; o__Methanobacteriales; f__Methanobacteriaceae; g__Methanobrevibacter; s__Methanobrevibacter_ruminantium	0.99787
0dbc11514cef751eaf97f1500557dab1	d__Archaea; p__Thermoplasmatota; c__Thermoplasmata; o__Methanomassiliicoccales; f__Methanomethylophilaceae; g__uncultured; s__uncultured_Methanobacteriales	0.999004
4845014dd16904b737ed77040fc297db	d__Archaea; p__Euryarchaeota; c__Methanobacteria; o__Methanobacteriales; f__Methanobacteriaceae; g__Methanobrevibacter	0.9986
29ab129aa0b81249b1cdfcae41f9af9c	d__Archaea; p__Euryarchaeota; c__Methanobacteria; o__Methanobacteriales; f__Methanobacteriaceae; g__Methanobrevibacter	0.948901
7c175d8c49f207822a44a4800eff7b57	d__Archaea; p__Thermoplasmatota; c__Thermoplasmata; o__Methanomassiliicoccales; f__Methanomethylophilaceae; g__uncultured; s__uncultured_rumen	0.84354
33e639405c2df4512fd31462275a22d6	d__Archaea; p__Euryarchaeota; c__Methanobacteria; o__Methanobacteriales; f__Methanobacteriaceae; g__Methanobrevibacter; s__Methanobrevibacter_ruminantium	0.990957
8b4709d928b63a3e392e66fde57991ba	d__Archaea; p__Euryarchaeota; c__Methanobacteria; o__Methanobacteriales; f__Methanobacteriaceae; g__Methanobrevibacter	0.93789
ab9bc12b63ce04b194e1f3b0f6fe2587	d__Archaea; p__Euryarchaeota; c__Methanobacteria; o__Methanobacteriales; f__Methanobacteriaceae; g__Methanobrevibacter	0.932269
cb9d94db95417be8fc93cc341437a8f8	d__Archaea; p__Thermoplasmatota; c__Thermoplasmata; o__Methanomassiliicoccales; f__Methanomethylophilaceae; g__uncultured; s__uncultured_Methanobacteriales	0.999164
be0a44f6fc8dc3b79e2a76fd962eb5aa	d__Archaea; p__Euryarchaeota; c__Methanobacteria; o__Methanobacteriales; f__Methanobacteriaceae; g__Methanobrevibacter; s__Methanobrevibacter_ruminantium	0.997931
489266a6da0c1398433b5c2bc8527995	d__Archaea; p__Thermoplasmatota; c__Thermoplasmata; o__Methanomassiliicoccales; f__Methanomethylophilaceae; g__uncultured	0.997331
006814fd8b1e8797e773089f5587d3fd	d__Archaea; p__Thermoplasmatota; c__Thermoplasmata; o__Methanomassiliicoccales; f__Methanomethylophilaceae; g__uncultured; s__uncultured_Methanobacteriales	0.998924
12ea983bc19a0ced8280914237b54041	d__Archaea; p__Thermoplasmatota; c__Thermoplasmata; o__Methanomassiliicoccales; f__Methanomethylophilaceae; g__uncultured; s__uncultured_Methanobacteriales	0.999482
41e09aeb9693ec260033ab2b40754dde	d__Archaea; p__Thermoplasmatota; c__Thermoplasmata; o__Methanomassiliicoccales; f__Methanomethylophilaceae; g__uncultured; s__uncultured_rumen	0.855116
55a445aa77419e159ae9499e7f6986f7	d__Archaea; p__Euryarchaeota; c__Methanobacteria; o__Methanobacteriales; f__Methanobacteriaceae; g__Methanobrevibacter; s__Methanobrevibacter_ruminantium	0.990992
ab4db6db493e76b61436393a4b01062c	d__Archaea; p__Thermoplasmatota; c__Thermoplasmata; o__Methanomassiliicoccales; f__Methanomethylophilaceae; g__uncultured	0.954637
26413f6d9110ae6a7c24db88cbb44e85	d__Archaea; p__Thermoplasmatota; c__Thermoplasmata; o__Methanomassiliicoccales; f__Methanomethylophilaceae; g__uncultured; s__uncultured_Methanobacteriales	0.999235
888fe7b37736b590fff3aa651adac6da	d__Archaea; p__Thermoplasmatota; c__Thermoplasmata; o__Methanomassiliicoccales; f__Methanomethylophilaceae; g__uncultured	0.939191
11e566cd700522c826b3e167acd35611	d__Archaea; p__Thermoplasmatota; c__Thermoplasmata; o__Methanomassiliicoccales; f__Methanomethylophilaceae; g__uncultured; s__uncultured_rumen	0.843329
2e3ceba210d60859a6cf2bcc4c2315e2	d__Archaea; p__Thermoplasmatota; c__Thermoplasmata; o__Methanomassiliicoccales; f__Methanomethylophilaceae; g__uncultured; s__uncultured_rumen	0.818856
b995282d9d91eec619e96b496222fe5c	d__Archaea; p__Thermoplasmatota; c__Thermoplasmata; o__Methanomassiliicoccales; f__Methanomethylophilaceae; g__uncultured; s__uncultured_rumen	0.846221
3a44832913eb84c3d857f93dd4453df7	d__Archaea; p__Euryarchaeota; c__Methanobacteria; o__Methanobacteriales; f__Methanobacteriaceae; g__Methanobrevibacter	0.919606
9ffeff86b60e252164dc3166b3f9517d	d__Archaea; p__Euryarchaeota; c__Methanobacteria; o__Methanobacteriales; f__Methanobacteriaceae; g__Methanobrevibacter	0.945508
1cf0d35d201c09797f8267b377f9e21f	d__Archaea; p__Thermoplasmatota; c__Thermoplasmata; o__Methanomassiliicoccales; f__Methanomethylophilaceae; g__uncultured	0.947631
f76fc15d9fd0970d2bbe7d079fcde545	d__Archaea; p__Thermoplasmatota; c__Thermoplasmata; o__Methanomassiliicoccales; f__Methanomethylophilaceae; g__uncultured; s__uncultured_rumen	0.854883
a3638a47ea585727e9a24ac69727b70f	d__Archaea; p__Thermoplasmatota; c__Thermoplasmata; o__Methanomassiliicoccales; f__Methanomethylophilaceae; g__uncultured; s__uncultured_rumen	0.839314
93d80d5467681c5b99b21cf3f8fcb5f5	d__Archaea; p__Euryarchaeota; c__Methanobacteria; o__Methanobacteriales; f__Methanobacteriaceae; g__Methanobrevibacter; s__Methanobrevibacter_ruminantium	0.993444
8cf1da24c44e3cb3a418067ae39a7bc2	d__Archaea; p__Thermoplasmatota; c__Thermoplasmata; o__Methanomassiliicoccales; f__Methanomethylophilaceae; g__uncultured; s__uncultured_rumen	0.830514
b64878677fadaa01785ad634be828a79	d__Archaea; p__Euryarchaeota; c__Methanobacteria; o__Methanobacteriales; f__Methanobacteriaceae; g__Methanobrevibacter	0.9354
65097a10363bb323da718cb69c57832e	d__Archaea; p__Thermoplasmatota; c__Thermoplasmata; o__Methanomassiliicoccales; f__Methanomethylophilaceae; g__uncultured	0.996786
79fe7170457fa31c68d42911ee772f16	d__Archaea; p__Thermoplasmatota; c__Thermoplasmata; o__Methanomassiliicoccales; f__Methanomethylophilaceae; g__uncultured	0.996393
70b6f45b0a8cac097153235ac7d67c1e	d__Archaea; p__Euryarchaeota; c__Methanobacteria; o__Methanobacteriales; f__Methanobacteriaceae; g__Methanobrevibacter	0.998952
1b8ba5ba6659ad5e81624e4c2a3f1ec4	d__Archaea; p__Thermoplasmatota; c__Thermoplasmata; o__Methanomassiliicoccales; f__Methanomethylophilaceae; g__uncultured	0.99699
8a01d862a946149577740fadc9fd4d54	d__Archaea; p__Euryarchaeota; c__Methanobacteria; o__Methanobacteriales; f__Methanobacteriaceae; g__Methanobrevibacter; s__Methanobrevibacter_ruminantium	0.990998
aa9f28f8613f8957952d1c479810023f	d__Archaea; p__Thermoplasmatota; c__Thermoplasmata; o__Methanomassiliicoccales; f__Methanomethylophilaceae; g__uncultured; s__uncultured_rumen	0.810264
f7b75a92769a920439f95a942de1272e	d__Archaea; p__Thermoplasmatota; c__Thermoplasmata; o__Methanomassiliicoccales; f__Methanomethylophilaceae; g__uncultured; s__uncultured_rumen	0.830952
70bc77b747c3425642c5d705579363f4	d__Archaea; p__Thermoplasmatota; c__Thermoplasmata; o__Methanomassiliicoccales; f__Methanomethylophilaceae; g__uncultured	0.997012
d75747f17b89c10191dec800e94ce05e	d__Archaea; p__Euryarchaeota; c__Methanobacteria; o__Methanobacteriales; f__Methanobacteriaceae; g__Methanobrevibacter; s__Methanobrevibacter_millerae	0.815656
c4a8a33136aa9214fae87a505b1e05ea	d__Archaea; p__Euryarchaeota; c__Methanobacteria; o__Methanobacteriales; f__Methanobacteriaceae; g__Methanobrevibacter; s__Methanobrevibacter_ruminantium	0.997978
c0f535fd4d2cf7cb5e4e05e14d2ca764	d__Archaea; p__Thermoplasmatota; c__Thermoplasmata; o__Methanomassiliicoccales; f__Methanomethylophilaceae; g__uncultured	0.996608
430c3bceae2121e2d454fa2624371d84	d__Archaea; p__Thermoplasmatota; c__Thermoplasmata; o__Methanomassiliicoccales; f__Methanomethylophilaceae; g__uncultured	0.996126
38943646b615ae84a29ba2f2636a370c	d__Archaea; p__Thermoplasmatota; c__Thermoplasmata; o__Methanomassiliicoccales; f__Methanomethylophilaceae; g__uncultured	0.99653
d417a730c08d726be7f2cf1d8af4e0ee	d__Archaea; p__Thermoplasmatota; c__Thermoplasmata; o__Methanomassiliicoccales; f__Methanomethylophilaceae; g__uncultured; s__uncultured_rumen	0.839788
f89b1f946440a0e959625a65feed3a13	d__Archaea; p__Euryarchaeota; c__Methanobacteria; o__Methanobacteriales; f__Methanobacteriaceae; g__Methanobrevibacter; s__Methanobrevibacter_ruminantium	0.989322
cd1fae5f78225ee856a5b7b2b54e23c2	d__Archaea; p__Euryarchaeota; c__Methanobacteria; o__Methanobacteriales; f__Methanobacteriaceae; g__Methanobrevibacter; s__Methanobrevibacter_ruminantium	0.991143
849cbc150bb6ee625950957782833f4a	d__Archaea; p__Thermoplasmatota; c__Thermoplasmata; o__Methanomassiliicoccales; f__Methanomethylophilaceae; g__uncultured; s__uncultured_rumen	0.832428
8f0f4c7c71400fc895ff4edf2f80041c	d__Archaea; p__Thermoplasmatota; c__Thermoplasmata; o__Methanomassiliicoccales; f__Methanomethylophilaceae; g__uncultured; s__uncultured_rumen	0.84988
1ddf4ac46600ca6910fb9f4a723f9c6c	d__Archaea; p__Thermoplasmatota; c__Thermoplasmata; o__Methanomassiliicoccales; f__Methanomethylophilaceae; g__uncultured; s__uncultured_rumen	0.850251
2c5a9495b4aad04f5e3187746ea88d1f	d__Archaea; p__Thermoplasmatota; c__Thermoplasmata; o__Methanomassiliicoccales; f__Methanomethylophilaceae; g__uncultured; s__uncultured_Methanobacteriales	0.99941
26107cfd7e5b8c269652cfe5049bdf39	d__Archaea; p__Thermoplasmatota; c__Thermoplasmata; o__Methanomassiliicoccales; f__Methanomethylophilaceae; g__uncultured	0.996919
2398a3e4e99f3d7b4d69fd13b543f9e1	d__Archaea; p__Euryarchaeota; c__Methanobacteria; o__Methanobacteriales; f__Methanobacteriaceae; g__Methanobrevibacter	0.915143
644f861add975e35c8b5d9b2e134fc3e	d__Archaea; p__Euryarchaeota; c__Methanobacteria; o__Methanobacteriales; f__Methanobacteriaceae; g__Methanobrevibacter	0.998592
94e9764846d251c86d6d9a12fcef4340	d__Archaea; p__Euryarchaeota; c__Methanobacteria; o__Methanobacteriales; f__Methanobacteriaceae; g__Methanobrevibacter	0.998383
985ec83ba465ba00b4e3888e69dc5905	d__Archaea; p__Thermoplasmatota; c__Thermoplasmata; o__Methanomassiliicoccales; f__Methanomethylophilaceae; g__uncultured; s__uncultured_rumen	0.831898
6b6c1af359f204aed53389d5e4c3727a	d__Archaea; p__Thermoplasmatota; c__Thermoplasmata; o__Methanomassiliicoccales; f__Methanomethylophilaceae; g__uncultured; s__uncultured_Methanobacteriales	0.99937
7d105d111951ebf2f955bb89a983385e	d__Archaea; p__Euryarchaeota; c__Methanobacteria; o__Methanobacteriales; f__Methanobacteriaceae; g__Methanobrevibacter; s__Methanobrevibacter_millerae	0.866716
b4b5caeee848e8d79384f40e6a4a1d47	d__Archaea; p__Thermoplasmatota; c__Thermoplasmata; o__Methanomassiliicoccales; f__Methanomethylophilaceae; g__uncultured	0.997593
b2d4aa5a4fd93d12318646cc530ea3dc	d__Archaea; p__Thermoplasmatota; c__Thermoplasmata; o__Methanomassiliicoccales; f__Methanomethylophilaceae; g__uncultured	0.997093
829a4a6baa3f3fb35c6ea827ba40194e	d__Archaea; p__Thermoplasmatota; c__Thermoplasmata; o__Methanomassiliicoccales; f__Methanomethylophilaceae; g__uncultured	0.996302
90db71888faed5b761a69847bd8d6339	d__Archaea; p__Thermoplasmatota; c__Thermoplasmata; o__Methanomassiliicoccales; f__Methanomethylophilaceae; g__uncultured	0.995028
1403ddaabaed042e8dd849b1b13b2dbe	d__Archaea; p__Euryarchaeota; c__Methanobacteria; o__Methanobacteriales; f__Methanobacteriaceae; g__Methanobrevibacter	0.916598
49c81a55b35f6e224bcbb635b6e2c5f0	d__Archaea; p__Euryarchaeota; c__Methanobacteria; o__Methanobacteriales; f__Methanobacteriaceae; g__Methanobrevibacter; s__Methanobrevibacter_ruminantium	0.998084
be7355aedf4e0a1118ea809162e5c3d9	d__Archaea; p__Thermoplasmatota; c__Thermoplasmata; o__Methanomassiliicoccales; f__Methanomethylophilaceae; g__uncultured; s__uncultured_Methanobacteriales	0.999315
253159f5167e36555d779f0a2a852127	d__Archaea; p__Euryarchaeota; c__Methanobacteria; o__Methanobacteriales; f__Methanobacteriaceae; g__Methanobrevibacter; s__Methanobrevibacter_ruminantium	0.997686
c8323a99ed0fe94666bb8d15e8fbd94a	d__Archaea; p__Thermoplasmatota; c__Thermoplasmata; o__Methanomassiliicoccales; f__Methanomethylophilaceae; g__uncultured; s__uncultured_rumen	0.837177
002fb23739cf42227507a32fe15887b3	d__Archaea; p__Euryarchaeota; c__Methanobacteria; o__Methanobacteriales; f__Methanobacteriaceae; g__Methanobrevibacter	0.998784
c8b841e5254def0b22b25cf1ee5dc4cd	d__Archaea; p__Thermoplasmatota; c__Thermoplasmata; o__Methanomassiliicoccales; f__Methanomethylophilaceae; g__uncultured	0.94337
e89fc1d46d4da6999873df3d7917c598	d__Archaea; p__Thermoplasmatota; c__Thermoplasmata; o__Methanomassiliicoccales; f__Methanomethylophilaceae; g__uncultured	0.943519
ff55cc7f63fd69e56c9e4a860e2aea46	d__Archaea; p__Thermoplasmatota; c__Thermoplasmata; o__Methanomassiliicoccales; f__Methanomethylophilaceae; g__uncultured; s__uncultured_rumen	0.876801
70b7efdc1254152d3e9d4de52ca4a3f0	d__Archaea; p__Euryarchaeota; c__Methanobacteria; o__Methanobacteriales; f__Methanobacteriaceae; g__Methanobrevibacter	0.998736
0cc258a58bc240a74ae884409108a5ea	d__Archaea; p__Thermoplasmatota; c__Thermoplasmata; o__Methanomassiliicoccales; f__Methanomethylophilaceae; g__uncultured	0.996379
8fd950b27ea32dd2b194964562b93eca	d__Archaea; p__Thermoplasmatota; c__Thermoplasmata; o__Methanomassiliicoccales; f__Methanomethylophilaceae; g__uncultured	0.997179
af586333af559f2fe2f95cd766c7885b	d__Archaea; p__Euryarchaeota; c__Methanobacteria; o__Methanobacteriales; f__Methanobacteriaceae; g__Methanobrevibacter; s__Methanobrevibacter_millerae	0.807506
e7259fc3d55aa6ce24c79748aef3c0a8	d__Archaea; p__Thermoplasmatota; c__Thermoplasmata; o__Methanomassiliicoccales; f__Methanomethylophilaceae; g__uncultured; s__uncultured_rumen	0.843463
46e543a7d6ca157cc3004adc5f5cb22c	d__Archaea; p__Euryarchaeota; c__Methanobacteria; o__Methanobacteriales; f__Methanobacteriaceae; g__Methanobrevibacter	0.924159
45c8a51ff872e4ed2afe94b9f995c0de	d__Archaea; p__Euryarchaeota; c__Methanobacteria; o__Methanobacteriales; f__Methanobacteriaceae; g__Methanobrevibacter	0.902655
1d2476494a58a76a890639746c07fe0a	d__Archaea; p__Thermoplasmatota; c__Thermoplasmata; o__Methanomassiliicoccales; f__Methanomethylophilaceae; g__uncultured	0.996214
06c186e942fb0aa6a60e1051a19e0076	d__Archaea; p__Euryarchaeota; c__Methanobacteria; o__Methanobacteriales; f__Methanobacteriaceae; g__Methanobrevibacter	0.893001
dd9b9c9b592aa8804b5d1b4bb45591d0	d__Archaea; p__Euryarchaeota; c__Methanobacteria; o__Methanobacteriales; f__Methanobacteriaceae; g__Methanobrevibacter	0.998728
5e7fca89f761e6d5a46fa3cd55261cdd	d__Archaea; p__Euryarchaeota; c__Methanobacteria; o__Methanobacteriales; f__Methanobacteriaceae; g__Methanobrevibacter	0.998526
ca8426b01141bcd8f49bfc557cbf30a7	d__Archaea; p__Euryarchaeota; c__Methanobacteria; o__Methanobacteriales; f__Methanobacteriaceae; g__Methanobrevibacter	0.925726
89a7937762b5485ac06d9b09107d4244	d__Archaea; p__Euryarchaeota; c__Methanobacteria; o__Methanobacteriales; f__Methanobacteriaceae; g__Methanobrevibacter; s__Methanobrevibacter_millerae	0.768925
452fc3836ff5f269140b97e1daa40ae9	d__Archaea; p__Euryarchaeota; c__Methanobacteria; o__Methanobacteriales; f__Methanobacteriaceae; g__Methanobrevibacter	0.998739
616427b5039687f204c02c6b7ac06f34	d__Archaea; p__Euryarchaeota; c__Methanobacteria; o__Methanobacteriales; f__Methanobacteriaceae; g__Methanobrevibacter; s__Methanobrevibacter_ruminantium	0.997667
bb27f024e14dd3317f3479904839ed60	d__Archaea; p__Thermoplasmatota; c__Thermoplasmata; o__Methanomassiliicoccales; f__Methanomethylophilaceae; g__uncultured	0.93916
7d156c1260338005300ef88ae16b4011	d__Archaea; p__Euryarchaeota; c__Methanobacteria; o__Methanobacteriales; f__Methanobacteriaceae; g__Methanobrevibacter	0.908691
4da153478f55ca8ddc4fe7750dec257e	d__Archaea; p__Thermoplasmatota; c__Thermoplasmata; o__Methanomassiliicoccales; f__Methanomethylophilaceae; g__uncultured; s__uncultured_rumen	0.88709
dfec5ff32b390b9b1f7141cb104022e3	d__Archaea; p__Euryarchaeota; c__Methanobacteria; o__Methanobacteriales; f__Methanobacteriaceae; g__Methanobrevibacter	0.915317
3b5cb059bbb145587796b60ab0c79167	d__Archaea; p__Euryarchaeota; c__Methanobacteria; o__Methanobacteriales; f__Methanobacteriaceae; g__Methanobrevibacter; s__Methanobrevibacter_boviskoreani	0.872786
ac623c918d816973df86a55eec085e47	d__Archaea; p__Thermoplasmatota; c__Thermoplasmata; o__Methanomassiliicoccales; f__Methanomethylophilaceae; g__uncultured; s__uncultured_rumen	0.874024
6c67d11fe92e7bf2eb697407ee7a10cb	d__Archaea; p__Euryarchaeota; c__Methanobacteria; o__Methanobacteriales; f__Methanobacteriaceae; g__Methanobrevibacter	0.943556
a8dbd9b888e2269e84dac27898e7c048	d__Archaea; p__Euryarchaeota; c__Methanobacteria; o__Methanobacteriales; f__Methanobacteriaceae; g__Methanobrevibacter	0.921888
81f494ee49f2f9878a4088b572060331	d__Archaea; p__Euryarchaeota; c__Methanobacteria; o__Methanobacteriales; f__Methanobacteriaceae; g__Methanobrevibacter	0.935084
90b54edc1ac05eba180a9b0d9c1b9570	d__Archaea; p__Thermoplasmatota; c__Thermoplasmata; o__Methanomassiliicoccales; f__Methanomethylophilaceae; g__uncultured; s__uncultured_rumen	0.8836
ceff04e05ef2c68ae56468925b0f0c37	d__Archaea; p__Euryarchaeota; c__Methanobacteria; o__Methanobacteriales; f__Methanobacteriaceae; g__Methanobrevibacter; s__Methanobrevibacter_ruminantium	0.997602
4798024883d92bf45755d22e6fff8f57	d__Archaea; p__Thermoplasmatota; c__Thermoplasmata; o__Methanomassiliicoccales; f__Methanomethylophilaceae; g__uncultured; s__uncultured_rumen	0.822705
c324b9140ce9a7adfec7efaa61dbdde5	d__Archaea; p__Thermoplasmatota; c__Thermoplasmata; o__Methanomassiliicoccales; f__Methanomethylophilaceae; g__uncultured	0.945348
732312584f446a4eafeb43439a356bdb	d__Archaea; p__Euryarchaeota; c__Methanobacteria; o__Methanobacteriales; f__Methanobacteriaceae; g__Methanobrevibacter; s__Methanobrevibacter_ruminantium	0.994626
eee14c7035e20ef1cbc6b1bc1a312f3a	d__Archaea; p__Euryarchaeota; c__Methanobacteria; o__Methanobacteriales; f__Methanobacteriaceae; g__Methanobrevibacter; s__Methanobrevibacter_ruminantium	0.993164
fb923c56bc0ff6af146cf910ab2817f3	d__Archaea; p__Thermoplasmatota; c__Thermoplasmata; o__Methanomassiliicoccales; f__Methanomethylophilaceae; g__uncultured	0.950156
9b80274d6917eb0455967c9c84cc84c4	d__Archaea; p__Euryarchaeota; c__Methanobacteria; o__Methanobacteriales; f__Methanobacteriaceae; g__Methanobrevibacter; s__Methanobrevibacter_millerae	0.838285
3370ea6230882b8ff5e60ddc6aee239c	d__Archaea; p__Euryarchaeota; c__Methanobacteria; o__Methanobacteriales; f__Methanobacteriaceae; g__Methanobrevibacter; s__Methanobrevibacter_ruminantium	0.997596
d42ece031e879b3dde373cb20700fb1f	d__Archaea; p__Thermoplasmatota; c__Thermoplasmata; o__Methanomassiliicoccales; f__Methanomethylophilaceae; g__uncultured; s__uncultured_rumen	0.827854
327ba786102bcbd0abe0c04b8abd4f8a	d__Archaea; p__Euryarchaeota; c__Methanobacteria; o__Methanobacteriales; f__Methanobacteriaceae; g__Methanobrevibacter	0.998926
0619a4e4d6e396511d7cb6f05edc4dda	d__Archaea; p__Thermoplasmatota; c__Thermoplasmata; o__Methanomassiliicoccales; f__Methanomethylophilaceae; g__uncultured	0.933378
1896b4d217f33f1e39a1f377a7047c0f	d__Archaea; p__Thermoplasmatota; c__Thermoplasmata; o__Methanomassiliicoccales; f__Methanomethylophilaceae; g__uncultured; s__uncultured_rumen	0.869147
d6dbb530ccfb31fa102124c09f570453	d__Archaea; p__Euryarchaeota; c__Methanobacteria; o__Methanobacteriales; f__Methanobacteriaceae; g__Methanobrevibacter; s__Methanobrevibacter_ruminantium	0.997916
3722036c40c6ba5617fc7d6442f4d8b5	d__Archaea; p__Thermoplasmatota; c__Thermoplasmata; o__Methanomassiliicoccales; f__Methanomethylophilaceae; g__uncultured; s__uncultured_rumen	0.880561
b4641daaa763fd79c040d53fc65797d0	d__Archaea; p__Thermoplasmatota; c__Thermoplasmata; o__Methanomassiliicoccales; f__Methanomethylophilaceae; g__uncultured	0.99557
2b4f60b86cfa80b2f23f5f4458d8a09d	d__Archaea; p__Euryarchaeota; c__Methanobacteria; o__Methanobacteriales; f__Methanobacteriaceae; g__Methanobrevibacter; s__Methanobrevibacter_ruminantium	0.997287
49632aca3cc99a7af3ec60efa5c078bb	d__Archaea; p__Thermoplasmatota; c__Thermoplasmata; o__Methanomassiliicoccales; f__Methanomethylophilaceae; g__uncultured; s__uncultured_rumen	0.869539
e83035153eb5ff82d1d0e8f9e267c648	d__Archaea; p__Euryarchaeota; c__Methanobacteria; o__Methanobacteriales; f__Methanobacteriaceae; g__Methanobrevibacter	0.892918
aba5783c434995a6bd654fd3eee84aca	d__Archaea; p__Thermoplasmatota; c__Thermoplasmata; o__Methanomassiliicoccales; f__Methanomethylophilaceae; g__uncultured	0.946286
d55b010f2af4d5f3bbb5c223eb9a9402	d__Archaea; p__Euryarchaeota; c__Methanobacteria; o__Methanobacteriales; f__Methanobacteriaceae; g__Methanobrevibacter; s__Methanobrevibacter_millerae	0.947976
65943672032ca92afd08ab0c4b9e3958	d__Archaea; p__Thermoplasmatota; c__Thermoplasmata; o__Methanomassiliicoccales; f__Methanomethylophilaceae; g__uncultured; s__uncultured_rumen	0.868658
2f0c0973cb0c2f407d50e7659579ba0e	d__Archaea; p__Euryarchaeota; c__Methanobacteria; o__Methanobacteriales; f__Methanobacteriaceae; g__Methanobrevibacter	0.916691
6a285a801b0f674c2f481f1be459c9ae	d__Archaea; p__Euryarchaeota; c__Methanobacteria; o__Methanobacteriales; f__Methanobacteriaceae; g__Methanobrevibacter; s__Methanobrevibacter_ruminantium	0.997636
271680759deac0115431f5addfd899bc	d__Archaea; p__Euryarchaeota; c__Methanobacteria; o__Methanobacteriales; f__Methanobacteriaceae; g__Methanobrevibacter; s__Methanobrevibacter_ruminantium	0.990933
78a903a6db10f518587ef396a519a6a2	d__Archaea; p__Thermoplasmatota; c__Thermoplasmata; o__Methanomassiliicoccales; f__Methanomethylophilaceae; g__uncultured	0.956905
ee320a5f98d70d6190e0e49fd9e4f3f2	d__Archaea; p__Thermoplasmatota; c__Thermoplasmata; o__Methanomassiliicoccales; f__Methanomethylophilaceae; g__uncultured	0.953915
d9d70319789151b7bab6e1c256ae1772	d__Archaea; p__Thermoplasmatota; c__Thermoplasmata; o__Methanomassiliicoccales; f__Methanomethylophilaceae; g__uncultured; s__uncultured_rumen	0.87924
e5eff521b30cf07d8cc93d09e6c38ce3	d__Archaea; p__Euryarchaeota; c__Methanobacteria; o__Methanobacteriales; f__Methanobacteriaceae; g__Methanobrevibacter	0.936417
4d7254fabb38b56106d39d4d1e79bd0e	d__Archaea; p__Thermoplasmatota; c__Thermoplasmata; o__Methanomassiliicoccales; f__Methanomethylophilaceae; g__uncultured	0.94769
ade17815c760b22e279cdc5c13de4b61	d__Archaea; p__Thermoplasmatota; c__Thermoplasmata; o__Methanomassiliicoccales; f__Methanomethylophilaceae; g__uncultured; s__uncultured_rumen	0.87162
0515ea605c80b9aa28242eacb58ac350	d__Archaea; p__Euryarchaeota; c__Methanobacteria; o__Methanobacteriales; f__Methanobacteriaceae; g__Methanobrevibacter	0.93195
6faa8a6813218cc9b5052c2b986e9f8a	d__Archaea; p__Thermoplasmatota; c__Thermoplasmata; o__Methanomassiliicoccales; f__Methanomethylophilaceae; g__uncultured; s__uncultured_rumen	0.886609
16d4b198e7b10e5e806e414bc2a2155b	d__Archaea; p__Euryarchaeota; c__Methanobacteria; o__Methanobacteriales; f__Methanobacteriaceae; g__Methanobrevibacter	0.998727
ae0570836e52c2aea7be6551cdd8a05a	d__Archaea; p__Euryarchaeota; c__Methanobacteria; o__Methanobacteriales; f__Methanobacteriaceae; g__Methanobrevibacter; s__Methanobrevibacter_ruminantium	0.993131
bd2f0cd8fb01cc603afc4253b79c21ad	d__Archaea; p__Euryarchaeota; c__Methanobacteria; o__Methanobacteriales; f__Methanobacteriaceae; g__Methanobrevibacter; s__Methanobrevibacter_ruminantium	0.994124
ac444c0d101cd5a3789eae431fb2ee94	d__Archaea; p__Euryarchaeota; c__Methanobacteria; o__Methanobacteriales; f__Methanobacteriaceae; g__Methanobrevibacter	0.998753
a58e14c590b00eefbc8ab66fbed25822	d__Archaea; p__Euryarchaeota; c__Methanobacteria; o__Methanobacteriales; f__Methanobacteriaceae; g__Methanobrevibacter	0.998598
41bc3438a861523311dc3a146afc0423	d__Archaea; p__Euryarchaeota; c__Methanobacteria; o__Methanobacteriales; f__Methanobacteriaceae; g__Methanobrevibacter; s__Methanobrevibacter_boviskoreani	0.864064
69bad194a4d1493f451be1e3fb88a823	d__Archaea; p__Thermoplasmatota; c__Thermoplasmata; o__Methanomassiliicoccales; f__Methanomethylophilaceae; g__uncultured	0.996905
ed9b6a0368e3ffc3a93b4efe4246788e	d__Archaea; p__Euryarchaeota; c__Methanobacteria; o__Methanobacteriales; f__Methanobacteriaceae; g__Methanobrevibacter	0.92915
b5a371fbcd7a80f98535cd0bff088ca6	d__Archaea; p__Euryarchaeota; c__Methanobacteria; o__Methanobacteriales; f__Methanobacteriaceae; g__Methanobrevibacter; s__Methanobrevibacter_ruminantium	0.998286
5bf624a1a2277bd7b94a8b7a31e19912	d__Archaea; p__Euryarchaeota; c__Methanobacteria; o__Methanobacteriales; f__Methanobacteriaceae; g__Methanobrevibacter	0.910814
cd491a7dbcc3951dcb50063328669b6c	d__Archaea; p__Thermoplasmatota; c__Thermoplasmata; o__Methanomassiliicoccales; f__Methanomethylophilaceae; g__uncultured; s__uncultured_rumen	0.849245
df74792214efe7876fa187268d2d7661	d__Archaea; p__Thermoplasmatota; c__Thermoplasmata; o__Methanomassiliicoccales; f__Methanomethylophilaceae; g__uncultured; s__uncultured_rumen	0.878416
a8ad6e852013c09379cf62c13163674b	d__Archaea; p__Thermoplasmatota; c__Thermoplasmata; o__Methanomassiliicoccales; f__Methanomethylophilaceae; g__uncultured; s__uncultured_Methanobacteriales	0.999172
4cb85b691930b76a51fd67f39d3117b0	d__Archaea; p__Euryarchaeota; c__Methanobacteria; o__Methanobacteriales; f__Methanobacteriaceae; g__Methanobrevibacter; s__Methanobrevibacter_ruminantium	0.99326
547ddbd25e38da77a383cbb938c036d0	d__Archaea; p__Thermoplasmatota; c__Thermoplasmata; o__Methanomassiliicoccales; f__Methanomethylophilaceae; g__uncultured	0.940319
b37d300fe5599f4b3ad5e4f3c7ff1479	d__Archaea; p__Thermoplasmatota; c__Thermoplasmata; o__Methanomassiliicoccales; f__Methanomethylophilaceae; g__uncultured	0.939253
14d54605d2b6559bd550a813967219cf	d__Archaea; p__Euryarchaeota; c__Methanobacteria; o__Methanobacteriales; f__Methanobacteriaceae; g__Methanobrevibacter	0.922152
2d53bebae52fcc41d76de0d343463327	d__Archaea; p__Euryarchaeota; c__Methanobacteria; o__Methanobacteriales; f__Methanobacteriaceae; g__Methanobrevibacter	0.99878
f80e8b690382814cc5e4921216efa84f	d__Archaea; p__Euryarchaeota; c__Methanobacteria; o__Methanobacteriales; f__Methanobacteriaceae; g__Methanobrevibacter	0.896726
d5f6c2f25639acbbe60bddb39f06ad4c	d__Archaea; p__Euryarchaeota; c__Methanobacteria; o__Methanobacteriales; f__Methanobacteriaceae; g__Methanobrevibacter; s__Methanobrevibacter_ruminantium	0.995405
c2ab5759046a7c2ece234a357bb69bbf	d__Archaea; p__Euryarchaeota; c__Methanobacteria; o__Methanobacteriales; f__Methanobacteriaceae; g__Methanobrevibacter	0.998787
89940305d6286e6cc472e50f57bf8386	d__Archaea; p__Euryarchaeota; c__Methanobacteria; o__Methanobacteriales; f__Methanobacteriaceae; g__Methanobrevibacter; s__Methanobrevibacter_ruminantium	0.997965
6ebc486797c144e29a927d1dfcad26e6	d__Archaea; p__Euryarchaeota; c__Methanobacteria; o__Methanobacteriales; f__Methanobacteriaceae; g__Methanobrevibacter; s__Methanobrevibacter_millerae	0.795106
74c60d823e980c23e2db7da68ef3ddd1	d__Archaea; p__Thermoplasmatota; c__Thermoplasmata; o__Methanomassiliicoccales; f__Methanomethylophilaceae; g__uncultured; s__uncultured_rumen	0.8741
c2725f2153c7ddcbccea124197415368	d__Archaea; p__Euryarchaeota; c__Methanobacteria; o__Methanobacteriales; f__Methanobacteriaceae; g__Methanobrevibacter; s__Methanobrevibacter_millerae	0.759729
22085dd7f64ed368e7d154ae223ad855	d__Archaea; p__Euryarchaeota; c__Methanobacteria; o__Methanobacteriales; f__Methanobacteriaceae; g__Methanobrevibacter; s__Methanobrevibacter_millerae	0.954972
f549cb138df4dc5dca79af64ac7ef658	d__Archaea; p__Thermoplasmatota; c__Thermoplasmata; o__Methanomassiliicoccales; f__Methanomethylophilaceae; g__uncultured; s__uncultured_rumen	0.873314
e9885368a1bd8a7edb60e08f80aa8747	d__Archaea; p__Euryarchaeota; c__Methanobacteria; o__Methanobacteriales; f__Methanobacteriaceae; g__Methanobrevibacter; s__Methanobrevibacter_millerae	0.800228
dfbcd67b2e38609a8121baa22a4348b1	d__Archaea; p__Euryarchaeota; c__Methanobacteria; o__Methanobacteriales; f__Methanobacteriaceae; g__Methanobrevibacter	0.998825
c8fbb2453635bc6bb48aaa3dbce3c4bd	d__Archaea; p__Euryarchaeota; c__Methanobacteria; o__Methanobacteriales; f__Methanobacteriaceae; g__Methanobrevibacter	0.923921
ade5327f1f005d411e462d210c7e090e	d__Archaea; p__Euryarchaeota; c__Methanobacteria; o__Methanobacteriales; f__Methanobacteriaceae; g__Methanobrevibacter; s__Methanobrevibacter_ruminantium	0.997548
49f04cfc93ab66096ff01068818d902a	d__Archaea; p__Euryarchaeota; c__Methanobacteria; o__Methanobacteriales; f__Methanobacteriaceae; g__Methanobrevibacter; s__Methanobrevibacter_millerae	0.715582
9c655a5b1ad45e79a67bcdb8851e8bda	d__Archaea; p__Euryarchaeota; c__Methanobacteria; o__Methanobacteriales; f__Methanobacteriaceae; g__Methanobrevibacter; s__Methanobrevibacter_ruminantium	0.997566
a317c98550c67e668ea8502e353e3728	d__Archaea; p__Euryarchaeota; c__Methanobacteria; o__Methanobacteriales; f__Methanobacteriaceae; g__Methanobrevibacter; s__Methanobrevibacter_millerae	0.815545
327cc2c276a54c15918b38ad98bb3320	d__Archaea; p__Thermoplasmatota; c__Thermoplasmata; o__Methanomassiliicoccales; f__Methanomethylophilaceae; g__uncultured	0.997257
3082cbb8d0d75ad7499cb8f7bb16a3d5	d__Archaea; p__Euryarchaeota; c__Methanobacteria; o__Methanobacteriales; f__Methanobacteriaceae; g__Methanobrevibacter	0.916255
aa19ca128614adc331828164a162903a	d__Archaea; p__Thermoplasmatota; c__Thermoplasmata; o__Methanomassiliicoccales; f__Methanomethylophilaceae; g__uncultured	0.941735
2d9409feb6e88cb3563f1b6df1265a14	d__Archaea; p__Euryarchaeota; c__Methanobacteria; o__Methanobacteriales; f__Methanobacteriaceae; g__Methanobrevibacter; s__Methanobrevibacter_millerae	0.829802
312ccaf6fd11fc8c1f566d841717ce05	d__Archaea; p__Euryarchaeota; c__Methanobacteria; o__Methanobacteriales; f__Methanobacteriaceae; g__Methanobrevibacter; s__Methanobrevibacter_millerae	0.773335
a2717922512a7cfb7a8c0091752f1bdb	d__Archaea; p__Thermoplasmatota; c__Thermoplasmata; o__Methanomassiliicoccales; f__Methanomethylophilaceae; g__uncultured; s__uncultured_rumen	0.86247
aa61e4035ea9494d801551c2ceae836e	d__Archaea; p__Thermoplasmatota; c__Thermoplasmata; o__Methanomassiliicoccales; f__Methanomethylophilaceae; g__uncultured; s__uncultured_rumen	0.886352
499a9bc182bf7df902c8bb85e0bbeab2	d__Archaea; p__Euryarchaeota; c__Methanobacteria; o__Methanobacteriales; f__Methanobacteriaceae; g__Methanobrevibacter; s__Methanobrevibacter_ruminantium	0.998047
0c14dd15a30955f3d49f881621cc0453	d__Archaea; p__Euryarchaeota; c__Methanobacteria; o__Methanobacteriales; f__Methanobacteriaceae; g__Methanobrevibacter	0.998618
37a6d260fe92e5b77563af295e19a005	d__Archaea; p__Euryarchaeota; c__Methanobacteria; o__Methanobacteriales; f__Methanobacteriaceae; g__Methanobrevibacter; s__Methanobrevibacter_millerae	0.763941
0bed0f6eed93c45b576d1094d1d5437c	d__Archaea; p__Euryarchaeota; c__Methanobacteria; o__Methanobacteriales; f__Methanobacteriaceae; g__Methanobrevibacter	0.939371
28cec84cf5ff8c46e082c28daaa0c929	d__Archaea; p__Thermoplasmatota; c__Thermoplasmata; o__Methanomassiliicoccales; f__Methanomethylophilaceae; g__uncultured; s__uncultured_rumen	0.8829
9c83ea061fe6bfd7a992ff2db24ac744	d__Archaea; p__Thermoplasmatota; c__Thermoplasmata; o__Methanomassiliicoccales; f__Methanomethylophilaceae; g__uncultured; s__uncultured_rumen	0.865066
99abfbf3d1fd16d5e30ac573425e7b69	d__Archaea; p__Euryarchaeota; c__Methanobacteria; o__Methanobacteriales; f__Methanobacteriaceae; g__Methanobrevibacter; s__Methanobrevibacter_ruminantium	0.995535
81a64c2e661ffe95848eef19111eb1b1	d__Archaea; p__Euryarchaeota; c__Methanobacteria; o__Methanobacteriales; f__Methanobacteriaceae; g__Methanobrevibacter; s__Methanobrevibacter_ruminantium	0.990379
ca1cebdb081d24974dcd07f0d2360116	d__Archaea; p__Euryarchaeota; c__Methanobacteria; o__Methanobacteriales; f__Methanobacteriaceae; g__Methanobrevibacter; s__Methanobrevibacter_ruminantium	0.994385
e3cb0a9a2e3de0a8f6ee098b913b0fb7	d__Archaea; p__Thermoplasmatota; c__Thermoplasmata; o__Methanomassiliicoccales; f__Methanomethylophilaceae; g__uncultured; s__uncultured_Methanobacteriales	0.999185
b4fdc9abe66947bbff19a85419f339b3	d__Archaea; p__Thermoplasmatota; c__Thermoplasmata; o__Methanomassiliicoccales; f__Methanomethylophilaceae; g__uncultured; s__uncultured_rumen	0.866721
122df1495a5137c9c07c3093b5767ebb	d__Archaea; p__Thermoplasmatota; c__Thermoplasmata; o__Methanomassiliicoccales; f__Methanomethylophilaceae; g__uncultured	0.999999
29561608f61050f11b83d286f572eeb9	d__Archaea; p__Thermoplasmatota; c__Thermoplasmata; o__Methanomassiliicoccales; f__Methanomethylophilaceae; g__uncultured; s__uncultured_rumen	0.869272
411022f6e266146a7be395eb35d28e23	d__Archaea; p__Thermoplasmatota; c__Thermoplasmata; o__Methanomassiliicoccales; f__Methanomethylophilaceae; g__uncultured	0.999664
853817f562736c9629b6a0e384f8db21	d__Archaea; p__Thermoplasmatota; c__Thermoplasmata; o__Methanomassiliicoccales; f__Methanomethylophilaceae; g__uncultured; s__uncultured_rumen	0.884255
31557495c7f7da7a0c9e72ea5212db2c	d__Archaea; p__Thermoplasmatota; c__Thermoplasmata; o__Methanomassiliicoccales; f__Methanomethylophilaceae; g__uncultured	0.940541
b8b550cd02ee2acb7bb73858037a73ce	d__Archaea; p__Euryarchaeota; c__Methanobacteria; o__Methanobacteriales; f__Methanobacteriaceae; g__Methanobrevibacter; s__Methanobrevibacter_ruminantium	0.997751
82b614fa9118fa5e312608654fe04fc6	d__Archaea; p__Euryarchaeota; c__Methanobacteria; o__Methanobacteriales; f__Methanobacteriaceae; g__Methanobrevibacter	0.901445
4d356c482012c7cc9e80147ad31af9b9	d__Archaea; p__Euryarchaeota; c__Methanobacteria; o__Methanobacteriales; f__Methanobacteriaceae; g__Methanobrevibacter; s__Methanobrevibacter_millerae	0.761255
878057b300e27fe15f6e20cf3d78cf39	d__Archaea; p__Thermoplasmatota; c__Thermoplasmata; o__Methanomassiliicoccales; f__Methanomethylophilaceae; g__uncultured; s__uncultured_rumen	0.873028
49744ae27bca1366483050c9b8c2683e	d__Archaea; p__Euryarchaeota; c__Methanobacteria; o__Methanobacteriales; f__Methanobacteriaceae; g__Methanobrevibacter; s__Methanobrevibacter_ruminantium	0.994589
bb62928741c9a1cab3b0e5e00644841b	d__Archaea; p__Thermoplasmatota; c__Thermoplasmata; o__Methanomassiliicoccales; f__Methanomethylophilaceae; g__uncultured; s__uncultured_euryarchaeote	0.951309
24804f7b40d544ff8fdcc2d7c36d32b2	d__Archaea; p__Euryarchaeota; c__Methanobacteria; o__Methanobacteriales; f__Methanobacteriaceae; g__Methanobrevibacter; s__Methanobrevibacter_ruminantium	0.994636
52611ea4bd19e02d2766eb0f874cb62e	d__Archaea; p__Euryarchaeota; c__Methanobacteria; o__Methanobacteriales; f__Methanobacteriaceae; g__Methanobrevibacter	0.921006
d5666dc9b6adf0f738e42882c3b1d210	d__Archaea; p__Euryarchaeota; c__Methanobacteria; o__Methanobacteriales; f__Methanobacteriaceae; g__Methanobrevibacter	0.998933
bb4410ace5432d9d32e5700b0e30ffb4	d__Archaea; p__Euryarchaeota; c__Methanobacteria; o__Methanobacteriales; f__Methanobacteriaceae; g__Methanobrevibacter; s__Methanobrevibacter_millerae	0.879441
83be5bc6461cf94ee5553afad85fbbcb	d__Archaea; p__Euryarchaeota; c__Methanobacteria; o__Methanobacteriales; f__Methanobacteriaceae; g__Methanobrevibacter; s__Methanobrevibacter_millerae	0.841223
edd91bf383e05c8cc3dccb0787808894	d__Archaea; p__Euryarchaeota; c__Methanobacteria; o__Methanobacteriales; f__Methanobacteriaceae; g__Methanobrevibacter; s__Methanobrevibacter_ruminantium	0.991924
001ec8e49a9d55938edde4b4ee437468	d__Archaea; p__Euryarchaeota; c__Methanobacteria; o__Methanobacteriales; f__Methanobacteriaceae; g__Methanobrevibacter; s__Methanobrevibacter_ruminantium	0.994336
8e2bc54dfa6dd3b50d383182ff43b77f	d__Archaea; p__Thermoplasmatota; c__Thermoplasmata; o__Methanomassiliicoccales; f__Methanomethylophilaceae; g__uncultured; s__uncultured_rumen	0.879527
0852088c37a050d79747b512c108ea09	d__Archaea; p__Thermoplasmatota; c__Thermoplasmata; o__Methanomassiliicoccales; f__Methanomethylophilaceae; g__uncultured; s__uncultured_Methanobacteriales	0.99962
d36d1f3fa76f933dc9256c939f38f3f9	d__Archaea; p__Thermoplasmatota; c__Thermoplasmata; o__Methanomassiliicoccales; f__Methanomethylophilaceae; g__uncultured; s__uncultured_rumen	0.877487
56d9b781b13bc67d3042edaf5ebb1ab1	d__Archaea; p__Euryarchaeota; c__Methanobacteria; o__Methanobacteriales; f__Methanobacteriaceae; g__Methanobrevibacter; s__Methanobrevibacter_millerae	0.837214
d2c111f9b99f3cf3fa4efca90d3cf640	d__Archaea; p__Euryarchaeota; c__Methanobacteria; o__Methanobacteriales; f__Methanobacteriaceae; g__Methanobrevibacter; s__Methanobrevibacter_ruminantium	0.9976
c895e4d91ec69f20dcf86f7639ea8b7e	d__Archaea; p__Thermoplasmatota; c__Thermoplasmata; o__Methanomassiliicoccales; f__Methanomethylophilaceae; g__uncultured	0.999999
314fc9091a5b449ca8cdfd73bc2e9ad3	d__Archaea; p__Thermoplasmatota; c__Thermoplasmata; o__Methanomassiliicoccales; f__Methanomethylophilaceae; g__uncultured; s__uncultured_rumen	0.864658
57c760fa373cd3f6b8cd12d2eb577452	d__Archaea; p__Euryarchaeota; c__Methanobacteria; o__Methanobacteriales; f__Methanobacteriaceae; g__Methanobrevibacter; s__Methanobrevibacter_ruminantium	0.997522
8452faf4fb4c649328b00d7deb2e8dda	d__Archaea; p__Thermoplasmatota; c__Thermoplasmata; o__Methanomassiliicoccales; f__Methanomethylophilaceae; g__uncultured; s__uncultured_rumen	0.86987
628be692a47438166517aa22cbd1c761	d__Archaea; p__Euryarchaeota; c__Methanobacteria; o__Methanobacteriales; f__Methanobacteriaceae; g__Methanobrevibacter	0.903038
686218443b40ecf91838bcd020b71ccf	d__Archaea; p__Thermoplasmatota; c__Thermoplasmata; o__Methanomassiliicoccales; f__Methanomethylophilaceae; g__uncultured	0.948506
00afc5f7ae93f0a4e29bcc9b5694e7e5	d__Archaea; p__Euryarchaeota; c__Methanobacteria; o__Methanobacteriales; f__Methanobacteriaceae; g__Methanobrevibacter	0.911445
b3bae0419ac4929242c513ba671994b6	d__Archaea; p__Thermoplasmatota; c__Thermoplasmata; o__Methanomassiliicoccales; f__Methanomethylophilaceae; g__uncultured; s__uncultured_rumen	0.881868
c9b4847578bf464e0c69267a30748c54	d__Archaea; p__Euryarchaeota; c__Methanobacteria; o__Methanobacteriales; f__Methanobacteriaceae; g__Methanobrevibacter; s__Methanobrevibacter_ruminantium	0.993115
0e1f849abf4221790534146643d0efdd	d__Archaea; p__Euryarchaeota; c__Methanobacteria; o__Methanobacteriales; f__Methanobacteriaceae; g__Methanobrevibacter; s__Methanobrevibacter_ruminantium	0.993334
186719ac8059c8c4bdee43bab2284cda	d__Archaea; p__Euryarchaeota; c__Methanobacteria; o__Methanobacteriales; f__Methanobacteriaceae; g__Methanobrevibacter; s__Methanobrevibacter_boviskoreani	0.856209
f8287bed05723fbfac9628b2b4e5f843	d__Archaea; p__Euryarchaeota; c__Methanobacteria; o__Methanobacteriales; f__Methanobacteriaceae; g__Methanobrevibacter; s__Methanobrevibacter_boviskoreani	0.883736
e5f699e024794415bfa9c28d79f008c5	d__Archaea; p__Euryarchaeota; c__Methanobacteria; o__Methanobacteriales; f__Methanobacteriaceae; g__Methanobrevibacter	0.998894
add8cc07c460a153f796b6694b7a1321	d__Archaea; p__Euryarchaeota; c__Methanobacteria; o__Methanobacteriales; f__Methanobacteriaceae; g__Methanobrevibacter; s__Methanobrevibacter_millerae	0.792161
76fe4c43e9468a247062fc6b1a00879a	d__Archaea; p__Euryarchaeota; c__Methanobacteria; o__Methanobacteriales; f__Methanobacteriaceae; g__Methanobrevibacter	0.906619
[truncated: 3,185 more rows]

## Sheet: Table S3
Table S3. The average relative abundance and prevalence of cattle rumen microbiota.
[truncated: 318 more rows]

## Sheet: Table S4
Table S4. Functional annotation of genome-wide genetic variants.
[truncated: 12 more rows]

[truncated: 7 more sheets: Table S5, Table S6, Table S7, Table S8, Table S9, Table S10, Table S11]
